# Supplementary material for: Gaining ecological insight on dietary allocation among horseshoe bats through molecular primer combination
Source: PLoS One. 2019 Jul 24;14(7):e0220081. doi: 10.1371/journal.pone.0220081 (PMC6656351; doi:10.1371/journal.pone.0220081)
Supplement: S1 Supporting Information File — Table A. Prey occurrences revealed by each primer set: G, Gillet primers; Z, Zeale primers; Rfe, R. ferrumequinum; Reu, R. euryale; Rhi, R. hipposideros. Table B. Identifications of Zeale OTUs. Table C. Identifications of Gillet OTUs. Table D. Sequences of all the OTUs built with both primer sets. (XLSX) [file pone.0220081.s001.xlsx]

## Sheet: Table A
Table A: Prey occurrences revealed by each primer set
Order	Family	Species/Genus	Occurrences
			Rfe		Reu		Rhi
			G	Z	G	Z	G	Z
Araneae	Clubionidae	Clubiona brevipes	0	0	0	0	2	0
Artiodactyla	Bovidae	Bos taurus	0	0	1	0	0	0
Coleoptera	Cerambycidae	Arhopalus rusticus	10	0	0	0	0	0
		Prionus coriarius	4	0	0	0	0	0
	Elateridae	Stenagostus rhombeus	11	0	0	0	0	0
	Scarabaeidae	Aphodius rufipes	4	0	0	0	0	0
		Aphodius sp.	7	0	0	0	0	0
		Serica brunnea	4	0	0	0	1	0
	Scraptiidae	Anaspis lurida	1	0	0	0	2	0
Diptera	Anisopodidae	Sylvicola sp.	0	0	0	0	0	1
		Sylvicola stackelbergi	0	0	0	0	1	0
	Calliphoridae	Pollenia pediculata	0	0	1	0	0	0
		Pollenia rudis	0	0	0	0	1	0
	Ceratopogonidae	Forcipomyia bipunctata	0	0	1	0	0	0
	Culicidae	Culex pipiens	0	0	0	0	0	3
		Culex torrentium	0	0	0	0	1	0
	Dolichopodidae	Xanthochlorus sp.	0	0	0	0	2	2
	Empididae	Empis lutea	1	0	0	0	5	0
	Limoniidae	Austrolimnophila ochracea	7	0	17	0	31	1
		Cheilotrichia cinerascens	0	0	0	0	1	0
		Dicranomyia autumnalis	3	0	0	0	0	0
		Dicranomyia cf. tristis	0	0	0	0	1	1
		Dicranomyia modesta	3	1	0	0	8	3
		Gonomyia sp.	0	0	0	0	1	0
		Limonia nubeculosa	3	5	1	0	3	7
		Neolimonia dumetorum	5	0	1	0	14	4
		Ormosia sp.	0	0	0	0	0	4
		Rhipidia maculata	15	8	1	0	16	5
	Muscidae	Musca autumnalis	2	0	0	0	2	0
	Pediciidae	Ula sylvatica	0	0	0	0	2	3
	Scathophagidae	Scathophaga stercoraria	0	0	1	0	0	0
	Tachinidae	Phryxe vulgaris	0	0	0	1	0	0
	Tipulidae	Nephrotoma flavescens	1	0	0	0	0	0
		Nephrotoma scalaris	0	0	0	0	0	3
		Tipula helvola	0	3	1	0	1	10
		Tipula maxima	6	3	0	0	0	0
		Tipula oleracea	1	0	0	0	0	0
Ephemeroptera	Baetidae	Baetis muticus	0	0	2	0	0	0
		Baetis scambus	0	0	1	0	0	0
Hemiptera	Cicadellidae	Iassus lanio	0	0	2	0	2	0
	Miridae	Melanotrichus virescens	0	0	0	0	1	0
		Orthotylus prasinus	0	0	0	0	0	1
Hymenoptera	Figitidae	Aegilips vena	0	0	0	0	2	0
	Ichneumonidae	Therion circumflexum	0	0	1	0	0	0
Lepidoptera	Alucitidae	Alucita hexadactyla	0	0	0	0	0	1
	Autostichidae	Apatema apolausticum	0	0	0	1	0	3
		Oegoconia quadripuncta	0	0	0	0	8	0
	Crambidae	Anania hortulata	0	0	0	2	0	0
		Chrysoteuchia culmella	0	0	0	1	0	1
		Crambus lathoniellus	0	0	0	3	0	0
		Eudonia lacustrata	0	0	0	1	0	0
		Pleuroptya ruralis	0	0	0	6	0	0
		Scoparia sp.	0	1	0	8	0	3
		Udea ferrugalis	0	0	0	2	0	0
	Depressariidae	Carcina quercana	0	0	2	0	1	0
	Drepanidae	Ochropacha duplaris	0	0	0	1	0	0
	Erebidae	Arctia villica	0	0	0	2	0	0
		Diacrisia sannio	0	0	0	2	0	0
		Eilema caniola	0	1	0	0	0	0
		Euproctis similis	0	0	1	0	0	0
		Herminia tarsicrinalis	0	2	0	0	0	1
		Herminia tarsipennalis	0	0	0	0	0	1
		Hypena crassalis	0	0	0	2	0	0
		Hypena proboscidalis	0	1	0	2	0	0
		Spilosoma lutea	0	0	0	3	0	0
	Gelechiidae	Helcystogramma rufescens	0	0	0	0	0	2
	Geometridae	Alcis repandata	0	2	0	3	0	0
		Cabera exanthemata	0	3	0	1	0	0
		Cabera pusaria	0	0	0	1	0	0
		Cepphis advenaria	0	0	0	1	0	0
		Charissa obscurata	0	3	0	0	0	1
		Cyclophora linearia	0	0	0	1	0	0
		Cyclophora punctaria	0	3	0	3	0	2
		Ectropis crepuscularia	0	0	1	2	0	0
		Epione repandaria	0	0	1	1	0	0
		Eupithecia nanata	0	2	0	0	0	0
		Gymnoscelis rufifasciata	0	0	0	3	0	0
		Hydriomena furcata	0	0	0	2	0	3
		Hylaea fasciaria	0	1	2	1	0	0
		Hypomecis roboraria	0	2	0	0	0	0
		Idaea aversata	0	0	0	3	0	0
		Idaea biselata	0	0	4	9	0	0
		Idaea degeneraria	0	2	0	1	0	1
		Lomaspilis marginata	0	0	0	3	0	0
		Lomographa temerata	0	1	0	0	0	0
		Macaria liturata	0	0	0	0	0	1
		Menophra abruptaria	0	0	0	1	0	0
		Opisthograptis luteolata	0	0	0	1	0	0
		Pachycnemia hippocastanaria	0	0	0	1	0	0
		Peribatodes rhomboidaria	0	1	1	2	0	0
		Petrophora chlorosata	0	0	1	4	0	0
		Pseudoterpna sp.	0	4	0	2	0	0
		Selenia dentaria	0	0	0	2	0	0
		Selenia tetralunaria	0	0	0	1	0	0
		Xanthorhoe ferrugata	0	1	0	0	0	0
		Xanthorhoe montanata	0	0	0	3	0	0
	Gracillariidae	Parornix anglicella	0	0	0	0	0	1
	Hepialidae	Pharmacis fusconebulosa	11	9	0	0	1	0
	Lecithoceridae	Eurodachtha canigella	0	0	0	0	0	1
		Homaloxestis briantiella	0	0	0	0	0	1
	Lypusidae	Pseudatemelia josephinae	0	0	0	0	0	4
	Noctuidae	Acronicta rumicis	0	5	0	1	0	2
		Agrotis bigramma	0	3	0	0	0	0
		Agrotis exclamationis	0	2	0	1	0	0
		Agrotis ipsilon	0	1	0	0	0	0
		Agrotis segetum	0	0	0	3	0	0
		Anaplectoides prasina	0	2	0	2	0	1
		Apamea monoglypha	0	0	0	1	0	0
		Axylia putris	0	0	0	3	0	0
		Capsula sparganii	0	0	0	12	0	0
		Cosmia trapezina	0	0	4	5	0	0
		Elaphria venustula	0	1	0	0	0	0
		Hoplodrina sp.	0	0	0	2	0	0
		Lycophotia porphyrea	0	0	0	8	0	0
		Mythimna albipuncta	0	2	0	0	0	0
		Mythimna vitellina	0	3	0	0	0	2
		Noctua sp.	0	2	0	1	0	1
		Ochropleura plecta	0	0	0	2	0	0
		Oligia sp.	0	0	0	2	0	1
		Peridroma saucia	0	0	0	1	0	0
		Protodeltote pygarga	0	1	0	0	0	0
		Trachea atriplicis	0	0	0	2	0	0
	Nolidae	Nycteola degenerana	0	0	1	0	0	0
	Notodontidae	Ptilodon capucina	0	3	0	0	0	0
		Thaumetopoea pityocampa	0	1	0	0	0	1
	Nymphalidae	Epagoge grotiana	0	1	0	0	0	5
	Oecophoridae	Oecophora bractella	0	0	0	0	0	1
	Pyralidae	Endotricha flammealis	0	0	1	2	0	0
		Oncocera semirubella	0	0	0	1	0	0
	Schreckensteiniidae	Schreckensteinia festaliella	0	0	0	0	0	1
	Tineidae	Monopis laevigella	0	1	0	0	0	0
		Nemapogon clematella	0	1	0	0	0	0
	Tortricidae	Acleris hastiana	0	3	0	0	0	0
		Argyrotaenia ljungiana	0	0	0	0	0	1
		Celypha lacunana	0	0	0	0	2	1
		Epinotia tenerana	0	0	0	0	0	1
		Notocelia cynosbatella	0	1	0	0	0	0
		Pandemis heparana	0	0	1	0	0	0
Mucorales	Lichtheimiaceae	Lichtheimia ramosa	0	0	1	0	1	0
Neuroptera	Chrysopidae	Chrysoperla sp.	0	0	1	2	0	0
		Chrysopidia ciliata	0	0	1	1	0	0
		Pseudomallada sp.	0	0	0	1	0	0
	Hemerobiidae	Hemerobius humulinus	2	0	1	0	5	13
		Wesmaelius nervosus	0	0	0	0	0	6
	Osmylidae	Osmylus fulvicephalus	0	3	0	0	0	0
Primates	Hominidae	Homo sapiens	9	0	0	0	5	0
Psocodea	Psocidae	Psococerastis gibbosa	0	0	0	0	0	1
Trichoptera	Hydropsychidae	Hydropsyche dinarica	0	0	1	0	0	0
		Hydropsyche siltalai	0	0	0	0	4	0
	Rhyacophilidae	Rhyacophila eatoni	1	0	0	0	0	0

## Sheet: Table B
Table B: Identifications of Zeale OTUs
#OTU ID	Species	Family	Order	Identity%	Confidence	Type
OTU_1	Osmylus fulvicephalus	Osmylidae	Neuroptera	98.89	1b	Prey
OTU_2	Hemerobius humulinus	Hemerobiidae	Neuroptera	100	1a	Prey
OTU_3	NO MATCH
OTU_4	NO MATCH
OTU_5	Tipula helvola	Tipulidae	Diptera	99.36	1b	Prey
OTU_6	Scoparia sp.	Crambidae	Lepidoptera	100	1a	Prey
OTU_7	NO MATCH
OTU_8	Wesmaelius nervosus	Hemerobiidae	Neuroptera	98.72	1b	Prey
OTU_9	Idaea biselata	Geometridae	Lepidoptera	99.36	1b	Prey
OTU_10	Limonia nubeculosa	Limoniidae	Diptera	100	1a	Prey
OTU_11	Acronicta rumicis	Noctuidae	Lepidoptera	100	1a	Prey
OTU_12	Capsula sparganii	Noctuidae	Lepidoptera	99.35	2	Prey
OTU_13	Neolimonia dumetorum	Limoniidae	Diptera	100	1b	Prey
OTU_14	Cyclophora punctaria	Geometridae	Lepidoptera	100	1a	Prey
OTU_15	Alcis repandata	Geometridae	Lepidoptera	99.36	1b	Prey
OTU_16	Apatema apolausticum	Autostichidae	Lepidoptera	100	1b	Prey
OTU_17	Rhipidia maculata	Limoniidae	Diptera	100	1a	Prey
OTU_18	Ormosia sp.	Limoniidae	Diptera	99.36	1b	Prey
OTU_19	NO MATCH
OTU_20	Ula sylvatica	Pediciidae	Diptera	100	1b	Prey
OTU_21	Nephrotoma scalaris	Tipulidae	Diptera	100	1b	Prey
OTU_22	NO MATCH
OTU_23	Petrophora chlorosata	Geometridae	Lepidoptera	100	1a	Prey
OTU_24	Pseudatemelia josephinae	Lypusidae	Lepidoptera	100	1a	Prey
OTU_25	NO MATCH
OTU_26	NO MATCH
OTU_27	NO MATCH
OTU_28	NO MATCH
OTU_29	NO MATCH
OTU_30	Lycophotia porphyrea	Noctuidae	Lepidoptera	100	1a	Prey
OTU_31	Crambus lathoniellus	Crambidae	Lepidoptera	100	1a	Prey
OTU_32	Cabera exanthemata	Geometridae	Lepidoptera	100	1a	Prey
OTU_34	Agrotis exclamationis	Noctuidae	Lepidoptera	100	1a	Prey
OTU_35	Endotricha flammealis	Pyralidae	Lepidoptera	100	1a	Prey
OTU_36	Acleris hastiana	Tortricidae	Lepidoptera	98.72	2	Prey
OTU_37	Hydriomena furcata	Geometridae	Lepidoptera	100	1a	Prey
OTU_38	Gymnoscelis rufifasciata	Geometridae	Lepidoptera	100	1a	Prey
OTU_39	Helcystogramma rufescens	Gelechiidae	Lepidoptera	100	1a	Prey
OTU_40	NO MATCH
OTU_41	Epagoge grotiana	Nymphalidae	Lepidoptera	100	2	Prey
OTU_42	NO MATCH
OTU_43	Dicranomyia modesta	Limoniidae	Diptera	98.72	1b	Prey
OTU_44	Capsula sparganii	Noctuidae	Lepidoptera	99.35	2	Prey
OTU_46	Pleuroptya ruralis	Crambidae	Lepidoptera	99.36	1b	Prey
OTU_48	Idaea aversata	Geometridae	Lepidoptera	100	1a	Prey
OTU_50	Peribatodes rhomboidaria	Geometridae	Lepidoptera	100	1a	Prey
OTU_51	Herminia tarsipennalis	Erebidae	Lepidoptera	100	1a	Prey
OTU_52	Rhipidia maculata	Limoniidae	Diptera	98.08	1b	Prey
OTU_53	Pseudoterpna sp.	Geometridae	Lepidoptera	100	1a	Prey
OTU_54	Axylia putris	Noctuidae	Lepidoptera	100	1a	Prey
OTU_55	Lomaspilis marginata	Geometridae	Lepidoptera	100	1a	Prey
OTU_56	Thaumetopoea pityocampa	Notodontidae	Lepidoptera	100	1a	Prey
OTU_57	Cosmia trapezina	Noctuidae	Lepidoptera	99.36	1b	Prey
OTU_58	Pachycnemia hippocastanaria	Geometridae	Lepidoptera	100	1a	Prey
OTU_59	Austrolimnophila ochracea	Limoniidae	Diptera	100	1b	Prey
OTU_60	Rhipidia maculata	Limoniidae	Diptera	98.04	1b	Prey
OTU_61	Ptilodon capucina	Notodontidae	Lepidoptera	100	1a	Prey
OTU_63	NO MATCH
OTU_64	NO MATCH
OTU_65	Oecophora bractella	Oecophoridae	Lepidoptera	100	1a	Prey
OTU_66	NO MATCH
OTU_67	Mythimna vitellina	Noctuidae	Lepidoptera	100	1a	Prey
OTU_69	Culex pipiens	Culicidae	Diptera	100	2	Prey
OTU_70	NO MATCH
OTU_71	NO MATCH
OTU_72	Psococerastis gibbosa	Psocidae	Psocodea	100	1b	Prey
OTU_73	NO MATCH
OTU_74	Anania hortulata	Crambidae	Lepidoptera	100	1a	Prey
OTU_75	NO MATCH
OTU_76	Charissa obscurata	Geometridae	Lepidoptera	100	2	Prey
OTU_77	Eudonia lacustrata	Crambidae	Lepidoptera	100	2	Prey
OTU_78	Hypena proboscidalis	Erebidae	Lepidoptera	99.36	1b	Prey
OTU_79	Cosmia trapezina	Noctuidae	Lepidoptera	100	1a	Prey
OTU_81	Eurodachtha canigella	Lecithoceridae	Lepidoptera	100	1b	Prey
OTU_83	Xanthorhoe montanata	Geometridae	Lepidoptera	100	1a	Prey
OTU_84	Rhipidia maculata	Limoniidae	Diptera	98	1b	Prey
OTU_86	Herminia tarsicrinalis	Erebidae	Lepidoptera	100	1a	Prey
OTU_87	Chrysoteuchia culmella	Crambidae	Lepidoptera	100	1a	Prey
OTU_88	Udea ferrugalis	Crambidae	Lepidoptera	100	1a	Prey
OTU_89	Chrysoperla sp.	Chrysopidae	Neuroptera	100	1a	Prey
OTU_90	Agrotis segetum	Noctuidae	Lepidoptera	100	1a	Prey
OTU_91	Selenia dentaria	Geometridae	Lepidoptera	98.72	2	Prey
OTU_92	Epinotia tenerana	Tortricidae	Lepidoptera	100	1a	Prey
OTU_93	Argyrotaenia ljungiana	Tortricidae	Lepidoptera	100	1a	Prey
OTU_94	Mythimna albipuncta	Noctuidae	Lepidoptera	99.36	1b	Prey
OTU_95	_	Noctuidae	Lepidoptera	100	3	Prey
OTU_96	NO MATCH
OTU_97	Ectropis crepuscularia	Geometridae	Lepidoptera	100	1a	Prey
OTU_100	Agrotis ipsilon	Noctuidae	Lepidoptera	100	1a	Prey
OTU_101	Idaea degeneraria	Geometridae	Lepidoptera	100	1a	Prey
OTU_103	Anaplectoides prasina	Noctuidae	Lepidoptera	100	1a	Prey
OTU_105	Spilosoma lutea	Erebidae	Lepidoptera	100	1a	Prey
OTU_106	_	_	Diptera	100	3	Prey
OTU_107	Monopis laevigella	Tineidae	Lepidoptera	99.36	1b	Prey
OTU_109	Protodeltote pygarga	Noctuidae	Lepidoptera	100	1a	Prey
OTU_111	Trachea atriplicis	Noctuidae	Lepidoptera	100	1a	Prey
OTU_112	Hypena crassalis	Erebidae	Lepidoptera	100	1a	Prey
OTU_113	_	_	Diptera	98.71	1a	Prey
OTU_115	NO MATCH
OTU_117	Pharmacis fusconebulosa	Hepialidae	Lepidoptera	99.35	1b	Prey
OTU_119	Capsula sparganii	Noctuidae	Lepidoptera	99.35	2	Prey
OTU_123	Eupithecia nanata	Geometridae	Lepidoptera	100	2	Prey
OTU_124	Elaphria venustula	Noctuidae	Lepidoptera	99.36	2	Prey
OTU_127	Peridroma saucia	Noctuidae	Lepidoptera	100	1a	Prey
OTU_128	Ochropleura plecta	Noctuidae	Lepidoptera	100	1b	Prey
OTU_129	Cepphis advenaria	Geometridae	Lepidoptera	100	1a	Prey
OTU_130	Alcis repandata	Geometridae	Lepidoptera	100	1a	Prey
OTU_133	Hylaea fasciaria	Geometridae	Lepidoptera	100	2	Prey
OTU_134	_	_	Lepidoptera	100	3	Prey
OTU_135	NO MATCH
OTU_136	NO MATCH
OTU_137	Parornix anglicella	Gracillariidae	Lepidoptera	100		Prey
OTU_138	Cabera pusaria	Geometridae	Lepidoptera	100	1a	Prey
OTU_139	Ochropacha duplaris	Drepanidae	Lepidoptera	100	1a	Prey
OTU_141	_	Nymphalidae	Lepidoptera	100	3	Prey
OTU_145	Alucita hexadactyla	Alucitidae	Lepidoptera	100	1a	Prey
OTU_148	NO MATCH
OTU_150	Celypha lacunana	Tortricidae	Lepidoptera	100	1a	Prey
OTU_152	NO MATCH
OTU_153	Xanthorhoe ferrugata	Geometridae	Lepidoptera	100	1a	Prey
OTU_155	Arctia villica	Erebidae	Lepidoptera	98.2	1b	Prey
OTU_156	Oncocera semirubella	Pyralidae	Lepidoptera	99.36	1b	Prey
OTU_157	Cosmia trapezina	Noctuidae	Lepidoptera	100	1a	Prey
OTU_158	Phryxe vulgaris	Tachinidae	Diptera	98.08	2	Prey
OTU_165	NO MATCH
OTU_166	Selenia dentaria	Geometridae	Lepidoptera	98.72	2	Prey
OTU_170	Sylvicola sp.	Anisopodidae	Diptera	100	1a	Prey
OTU_171	Lomographa temerata	Geometridae	Lepidoptera	100	1a	Prey
OTU_173	Tipula maxima	Tipulidae	Diptera	99.36	2	Prey
OTU_174	NO MATCH
OTU_175	Osmylus fulvicephalus	Osmylidae	Neuroptera	98.89	1b	Prey
OTU_177	Cyclophora linearia	Geometridae	Lepidoptera	100	1a	Prey
OTU_181	Orthotylus prasinus	Miridae	Hemiptera	100	1b	Prey
OTU_186	NO MATCH
OTU_189	NO MATCH
OTU_190	Hoplodrina sp.	Noctuidae	Lepidoptera	100	1a	Prey
OTU_191	Petrophora chlorosata	Geometridae	Lepidoptera	98.71	1b	Prey
OTU_192	Diacrisia sannio	Erebidae	Lepidoptera	89.72	1b	Prey
OTU_193	Pseudoterpna sp.	Geometridae	Lepidoptera	100	1a	Prey
OTU_194	Oligia sp.	Noctuidae	Lepidoptera	100	1a	Prey
OTU_198	Pleuroptya ruralis	Crambidae	Lepidoptera	100	1a	Prey
OTU_200	Menophra abruptaria	Geometridae	Lepidoptera	100	1a	Prey
OTU_201	Chrysopidia ciliata	Chrysopidae	Neuroptera	100	1b	Prey
OTU_203	Epione repandaria	Geometridae	Lepidoptera	100	1a	Prey
OTU_204	_	Nymphalidae	Lepidoptera	100	3	Prey
OTU_207	Limonia nubeculosa	Limoniidae	Diptera	98.08	1b	Prey
OTU_208	NO MATCH
OTU_209	Ula sylvatica	Pediciidae	Diptera	100	1b	Prey
OTU_211	NO MATCH
OTU_212	Agrotis bigramma	Noctuidae	Lepidoptera	99.36	2	Prey
OTU_214	NO MATCH
OTU_215	NO MATCH
OTU_217	Pharmacis fusconebulosa	Hepialidae	Lepidoptera	99.35	1b	Prey
OTU_218	Herminia tarsicrinalis	Erebidae	Lepidoptera	99.35	1b	Prey
OTU_226	Noctua sp.	Noctuidae	Lepidoptera	100	1a	Prey
OTU_227	Hypomecis roboraria	Geometridae	Lepidoptera	99.36	2	Prey
OTU_228	_	_	Diptera	100	3	Prey
OTU_232	NO MATCH
OTU_235	Dicranomyia tristis	Limoniidae	Diptera	100	1b	Prey
OTU_237	Rhipidia maculata	Limoniidae	Diptera	98.04	1b	Prey
OTU_242	Eilema caniola	Erebidae	Erebidae	99.36	1b	Prey
OTU_243	Noctua sp.	Noctuidae	Lepidoptera	100	1a	Prey
OTU_244	Culex pipiens	Culicidae	Diptera	98.06	2	Prey
OTU_249	Opisthograptis luteolata	Geometridae	Lepidoptera	100	1a	Prey
OTU_250	Schreckensteinia festaliella	Schreckensteiniidae	Lepidoptera	100	1a	Prey
OTU_251	Macaria liturata	Geometridae	Lepidoptera	100	1a	Prey
OTU_253	Xanthochlorus sp.	Dolichopodidae	Diptera	100	1a	Prey
OTU_259	Cosmia trapezina	Noctuidae	Lepidoptera	99.35	1b	Prey
OTU_260	Apamea monoglypha	Noctuidae	Lepidoptera	99.36	1b	Prey
OTU_263	Selenia tetralunaria	Geometridae	Lepidoptera	100	1a	Prey
OTU_269	_	Nymphalidae	Lepidoptera	100	3	Prey
OTU_274	NO MATCH
OTU_275	Notocelia cynosbatella	Tortricidae	Lepidoptera	100	2	Prey
OTU_276	Homaloxestis briantiella	Lecithoceridae	Lepidoptera	100	1b	Prey
OTU_278	NO MATCH
OTU_279	Pseudomallada sp.	Chrysopidae	Neuroptera	100	1a	Prey
OTU_282	Nemapogon clematella	Tineidae	Lepidoptera	100	1a	Prey
OTU_284	Spilosoma lutea	Erebidae	Lepidoptera	100	2	Prey
OTU_288	Gymnoscelis rufifasciata	Geometridae	Lepidoptera	99.36	1b	Prey

## Sheet: Table C
Table C: Identifications of Gillet OTUs
#OTU ID	Species	Family	Order	Identity%	Confidence	Type
OTU_5	Austrolimnophila ochracea	Limoniidae	Diptera	100	1b	Prey
OTU_6	Dicranomyia modesta	Limoniidae	Diptera	99.24	1b	Prey
OTU_9	Rhipidia maculata	Limoniidae	Diptera	98.48	1b	Prey
OTU_10	Neolimonia dumetorum	Limoniidae	Diptera	100	1a	Prey
OTU_13	NO MATCH
OTU_14	NO MATCH
OTU_15	NO MATCH
OTU_16	NO MATCH
OTU_17	Rhipidia maculata	Limoniidae	Diptera	100	1b	Prey
OTU_20	Arhopalus rusticus	Cerambycidae	Coleoptera	98.48	1b	Prey
OTU_21	Homo sapiens	Hominidae	Primates	100	1a	Other
OTU_22	Stenagostus rhombeus	Elateridae	Coleoptera	100	1a	Prey
OTU_23	NO MATCH
OTU_24	NO MATCH
OTU_25	Hydropsyche siltalai	Hydropsychidae	Trichoptera	100	1a	Prey
OTU_26	Stenagostus rhombeus	Elateridae	Coleoptera	100	1a	Prey
OTU_27	NO MATCH
OTU_28	NO MATCH
OTU_29	Hylaea fasciaria	Geometridae	Lepidoptera	100	2	Prey
OTU_31	Empis lutea	Empididae	Diptera	99.24	1b	Prey
OTU_32	Musca autumnalis	Muscidae	Diptera	100	1a	Prey
OTU_33	Aphodius sp.	Scarabaeidae	Coleoptera	99.24	1b	Prey
OTU_34	NO MATCH
OTU_35	NO MATCH
OTU_37	Hydropsyche dinarica	Hydropsychidae	Trichoptera	100	1b	Prey
OTU_39	NO MATCH
OTU_40	NO MATCH
OTU_41	Oegoconia quadripuncta	Autostichidae	Lepidoptera	99.2	1b	Prey
OTU_42	Hemerobius humulinus	Hemerobiidae	Neuroptera	100	2	Prey
OTU_43	NO MATCH
OTU_44	Iassus lanio	Cicadellidae	Hemiptera	100	1b	Prey
OTU_46	NO MATCH
OTU_48	NO MATCH
OTU_49	Carcina quercana	Depressariidae	Lepidoptera	100	1a	Prey
OTU_50	Austrolimnophila ochracea	Limoniidae	Diptera	100	1b	Prey
OTU_51	NO MATCH
OTU_52	Gonomyia sp.	Limoniidae	Diptera	100	1a	Prey
OTU_53	NO MATCH
OTU_54	Prionus coriarius	Cerambycidae	Coleoptera	100	1b	Prey
OTU_55	NO MATCH
OTU_56	Tipula maxima	Tipulidae	Diptera	100	2	Prey
OTU_57	NO MATCH
OTU_58	Dicranomyia cf. tristis	Limoniidae	Diptera	100	1b	Prey
OTU_60	NO MATCH
OTU_61	NO MATCH
OTU_63	Tipula helvola	Tipulidae	Diptera	100	1b	Prey
OTU_64	Baetis muticus	Baetidae	Ephemeroptera	100	1b	Prey
OTU_65	Celypha lacunana	Tortricidae	Lepidoptera	100	1a	Prey
OTU_66	NO MATCH
OTU_67	NO MATCH
OTU_68	Idaea biselata	Geometridae	Lepidoptera	99.24	1b	Prey
OTU_69	NO MATCH
OTU_70	Dicranomyia autumnalis	Limoniidae	Diptera	100	1b	Prey
OTU_71	NO MATCH
OTU_72	Rhyacophila eatoni	Rhyacophilidae	Trichoptera	98.48	1b	Prey
OTU_73	Serica brunnea	Scarabaeidae	Coleoptera	100	1a	Prey
OTU_75	NO MATCH
OTU_76	NO MATCH
OTU_78	Nephrotoma flavescens	Tipulidae	Diptera	99.24	1b	Prey
OTU_80	NO MATCH
OTU_82	Tipula oleracea	Tipulidae	Diptera	100	2	Prey
OTU_83	Euproctis similis	Erebidae	Lepidoptera	100	1a	Prey
OTU_84	Aegilips vena	Figitidae	Hymenoptera	100	1b	Prey
OTU_85	NO MATCH
OTU_88	Anaspis lurida	Scraptiidae	Coleoptera	100	1b	Prey
OTU_89	Baetis scambus	Baetidae	Ephemeroptera	99.24	1b	Prey
OTU_90	Chrysoperla sp.	Chrysopidae	Neuroptera	100	1a	Prey
OTU_92	NO MATCH
OTU_93	NO MATCH
OTU_95	NO MATCH
OTU_97	Petrophora chlorosata	Geometridae	Lepidoptera	100	1a	Prey
OTU_99	Cheilotrichia cinerascens	Limoniidae	Diptera	100	1a	Prey
OTU_100	Arhopalus rusticus	Cerambycidae	Coleoptera	99.24	1b	Prey
OTU_101	Bos taurus	Bovidae	Artiodactyla	100	1a	Other
OTU_102	Xanthochlorus sp.	Dolichopodidae	Diptera	100	1a	Prey
OTU_103	Sylvicola stackelbergi	Anisopodidae	Diptera	100	2	Prey
OTU_104	NO MATCH
OTU_105	Pollenia rudis	Calliphoridae	Diptera	100	1a	Prey
OTU_107	Aphodius rufipes	Scarabaeidae	Coleoptera	100	1b	Prey
OTU_109	NO MATCH
OTU_110	NO MATCH
OTU_112	NO MATCH
OTU_115	NO MATCH
OTU_116	NO MATCH
OTU_117	NO MATCH
OTU_118	NO MATCH
OTU_119	NO MATCH
OTU_120	Melanotrichus virescens	Miridae	Hemiptera	100	1b	Prey
OTU_124	NO MATCH
OTU_125	Endotricha flammealis	Pyralidae	Lepidoptera	100	1a	Prey
OTU_127	Forcipomyia bipunctata	Ceratopogonidae	Diptera	100	1a	Prey
OTU_128	Chrysopidia ciliata	Chrysopidae	Neuroptera	100	1b	Prey
OTU_129	Nycteola degenerana	Nolidae	Lepidoptera	100	1a	Prey
OTU_130	Pharmacis fusconebulosa	Hepialidae	Lepidoptera	99.24	1b	Prey
OTU_131	NO MATCH
OTU_133	Pandemis heparana	Tortricidae	Lepidoptera	100	1a	Prey
OTU_137	Clubiona brevipes	Clubionidae	Araneae	100	1a	Prey
OTU_142	Limonia nubeculosa	Limoniidae	Diptera	100	1b	Prey
OTU_150	Epione repandaria	Geometridae	Lepidoptera	99.24	1b	Prey
OTU_151	NO MATCH
OTU_152	NO MATCH
OTU_165	Ectropis crepuscularia	Geometridae	Lepidoptera	100	1a	Prey
OTU_167	Therion circumflexum	Ichneumonidae	Hymenoptera	100	1a	Prey
OTU_173	NO MATCH
OTU_177	Culex torrentium	Culicidae	Diptera	100	1a	Prey
OTU_178	NO MATCH
OTU_184	NO MATCH
OTU_189	NO MATCH
OTU_198	Lichtheimia ramosa	Lichtheimiaceae	Mucorales	98.5	1b	Other
OTU_204	Ula sylvatica	Pediciidae	Diptera	99.24	1b	Prey
OTU_237	NO MATCH
OTU_240	Pollenia pediculata	Calliphoridae	Diptera	100	1a	Prey
OTU_260	NO MATCH
OTU_284	Cosmia trapezina	Noctuidae	Lepidoptera	100	1a	Prey
OTU_324	Aphodius sp.	Scarabaeidae	Coleoptera	100	1a	Prey
OTU_364	NO MATCH
OTU_374	Scathophaga stercoraria	Scathophagidae	Diptera	100	1a	Prey
OTU_401	Pharmacis fusconebulosa	Hepialidae	Lepidoptera	99.22	1a	Prey
OTU_439	Peribatodes rhomboidaria	Geometridae	Lepidoptera	100	1a	Prey
OTU_451	NO MATCH
OTU_589	NO MATCH
OTU_645	NO MATCH
OTU_655	NO MATCH
OTU_694	NO MATCH
OTU_744	Limonia nubeculosa	Limoniidae	Diptera	99.24	1b	Prey
OTU_772	NO MATCH
OTU_780	NO MATCH
OTU_1000	Arhopalus rusticus	Cerambycidae	Coleoptera	99.24	2b	Prey

## Sheet: Table D
Table D: Sequences of all the OTUs built with both primer sets.
#OTU ID	Sequence
Gillet OTU_5	GACAAGGTATAGGAGATTCGGAACAAGAGCGGGAGTAGTAGGGACAACAAGGTCAGTATGGATGCGAAGGGAACTAGCAAGACCAGGAGCGCAAAGGAGGGGAGGAAATAATCAAAGGTTTAACGTAGTGGTAACAGGG
Gillet OTU_6	AACTTTATACTTTATTTTTGGAGCTTGAGCAGGAATAGTAGGAACTTCCTTAAGAATTCTTATTCGAGCAGAATTAGGTCATCCTGGAGCATTAATTGGAGATGATCAAATTTATAATGTAATTGTTACAGCT
Gillet OTU_9	TACTTTATATTTTATTTTTGGGGCTTGAGCTGGAATAATTGGTACTTCTTTAAGAATTCTTATTCGAGCTGAATTGGGGCACCCCGGAGCTTTAATTGGTGACGATCAAATTTATAATGTAATTGTAACTGCT
Gillet OTU_10	TACTTTATATTTCATTTTAGGAGCTTGAGCAGGAATAGTAGGAACTTCTTTAAGTATCTTAATTCGAGCCGAATTAGGGCACTCAGGAGCTTTAATTGGAGATGATCAAATTTATAATGTAATTGTTACAGCT
Gillet OTU_13	TACTTTATACTTCATTTTTGGGGCCTGGGCAGGAATAGTAGGAACATCTTTAAGCCTGCTGATTCGTGCCGAATTAGGTCAACCCGGGTCTCTTATTGGTGACGATCAAATTTATAACGTCATTGTAACAGCC
Gillet OTU_14	AACTTTATACTTCATCTTTGGAGCATGATCAGGAATAGTAGGAACTTCTTTAAGTCTCCTCATTCGAGCAGAATTAGGACAACCTGGTTCACTTATTGGAGATGACCAAATTTATAATGTCATCGTTACTGCC
Gillet OTU_15	AACCTTATATTTCATTTTAGGAGCTTGATCAGGAATAATTGGAACTTCACTAAGAATTTTAATTCGGGCTGAATTAGGACACCCAGGAGCCCTAATTGGAAATGACCAAATTTATAATGTAATTGTTACTGCT
Gillet OTU_16	GACTCTATATTTCATCTTCGGTGCCATTGCTGGAGTGATGGGCACATGCTTCTCAGTACTGATTCGTATGGAATTAGCACGACCCGGCGATCAAATTCTTGGTGGGAATCATCAACTTTATAATGTTTTAATAACGGCT
Gillet OTU_17	CACTTTATACTTTATTTTTGGTGCATGAGCCGGAATAATTGGAACTTCTTTAAGAATTCTTATTCGAGCAGAATTAGGTCATCCAGGAGCCTTAATTGGAGATGATCAAATTTATAATGTAATTGTTACTGCT
Gillet OTU_20	TACACTTTACTTTATTTTTGGGGCATGGGCCAGAATAGTCGGAACTTCATTAAGATTATTGATTCGATCTGAACTAGGGAGGCCAGGATCTTTAATTGGGGATGATCAAATTTATAATGTTATTGTTACTGCT
Gillet OTU_21	AACACTATACCTATTATTCGGCGCATGAGCTGGAGTCCTAGGCACAGCTCTAAGCCTCCTTATTCGAGCCGAGCTGGGCCAGCCAGGCAACCTTCTAGGTAACGACCACATCTACAACGTTATCGTCACAGCC
Gillet OTU_22	AACATTATACTTCCTATTCGGAGCATGAGCAGGAATACTAGGAACCTCACTAAGACTTCTGATTCGTGCTGAACTAGGAAACCCCGGTTCACTAATTGGAAATGATCAAATCTATAATGTTATTGTTACTGCA
Gillet OTU_23	GACTTTATACTTCTTATTTGGAGCTTGATCAGGAATAGTAGGAACTTCTTTAAGACTATTAATTCGAGCTGAATTAGGTCATCCTGGAGCTTTAATTGGGGATGATCAAATTTATAATGTTATTGTAACTGCC
Gillet OTU_24	AACCATATATTTAATCTTCTCAGTTTGAGCAGGCATATTAGGCACAGCCTTAAGCATAGTCATTCGTATTGAATTAAGACAGCCCGGATCCTTTATTAATAATGACCAGATCTACAATGTTATTGTAACCTCT
Gillet OTU_25	CACTCTCTATTTTATATTTGGAATTTGATCAGGATTAATTGGATCATCTTTAAGTTTTATTATTCGTATGGAACTTAGAACACCAGGAAGTTTTATTGGAAATGATCAAATCTATAATGTTATTGTAACTTCT
Gillet OTU_26	AACATTATACTTCCTATTCGGAGCATGGGCAGGAATACTAGGGACCTCATTAAGACTTCTGATTCGTGCTGAACTAGGAAACCCCGGTTCACTAATTGGAAATGATCAAATCTATAATGTTATTGTTACCGCA
Gillet OTU_27	TACTTTGTACTTCCTGTTTGGCGCCCTTGCCGGTGTTTGCGGAACCTTACTAAGTATCCTAATTCGCCTGGAATTATCTTCTCCTGCGAACAATTTCCTACTAGGAAATCACCAACTTTTTAACGTTATTGTTACTGCC
Gillet OTU_28	GACTTTGTATTTGTTGTTTGGAGCTTGAGCTGCTATAGTGGGAACGGCTATAAGAGTGCTGATTCGAATTGAATTAGGGCAACCTGGAAGATTTTTAGGGGATGATCATTTATATAACGTTATAGTAACTGCT
Gillet OTU_29	GACATTATATTTTATTTTCGGAATTTGAGCTGGAATAGTAGGGACTTCTTTAAGTTTATTAATTCGAGCTGAATTAGGAAACCCAGGTTCTTTAATTGGGGATGACCAAATTTATAATACTATTGTAACAGCT
Gillet OTU_31	AACACTTTACTTTATTTTTGGGGCTTGAGCAGGTATAGTAGGAACTTCCTTAAGAATTTTAATTCGAATAGAACTAGGACACCCAGGAGCCTTAATTGGAGATGATCAAATTTACAATGTAATTGTTACTGCC
Gillet OTU_32	TACCTTATATTTTATCTTTGGAGCATGATCTGGTATAATTGGAACTTCATTAAGAATTTTAATTCGAGCTGAATTAGGGCACCCTGGTGCACTAATTGGTGATGACCAAATTTATAATGTTATTGTAACAGCT
Gillet OTU_33	TACATTATATTTTCTATTCGGCAGATGGGCCGGAATAGTAGGAACTTCCTTAAGATTGTTAATTCGAGCAGAACTGGGAAACCCTGGCACTTTAATTGGTGACGATCAAATTTATAATGTAATCGTTACAGCA
Gillet OTU_34	AACCTTATATTTTATTTTTGGAGCTTGATCAGGAATAGTTGGAACTTCTCTAAGAATTTTAATTCGAGCTGAACTTGGCCATCCTGGTGCTTTAATTGGAGATGATCAAATTTATAACGTAATTGTAACTGCT
Gillet OTU_35	AACACTATACTTGATTTTTGGTGCATTTGCAGGAACTATAGGAATTTGTGCGTCTATTTTAATTCGCATGGAGTTATCCCAGCCAGGTAATCAATTACTAGCTGGTAATCACCAAGTTTACAATGTACTAATTACTTCT
Gillet OTU_37	CACTTTATATTTTATTTTTGGGATTTGATCAGGCCTAATTGGATCATCTTTAAGATTTATTATCCGAATAGAACTGAGAACCCCAGGCAGATTTATTGGAAACGATCAAATTTATAATGTAATTGTAACATCA
Gillet OTU_39	AACACTATACCTGCTATGGCGCCTGAACCGGGATAGTAGGCACGGCCTTAAGCCTTCTAATTCGAGCAGAACTAGGTCAACCAGGAACTCTGTTAGGAGATGATCGGATCTACAATGTTATTGTTACCGCC
Gillet OTU_40	TACATTATACTTTATTTTGGGAATTTGATCAGGAATAGTAGGAATAATATTAAGAATAATTATCCGTATAGAACTAGCGCAGCCAGGATCTTTTATTAGTAACAGCCAAACTTACAATGTAATTGTAACTTCA
Gillet OTU_41	CACCTTATATTTCATTTTTGGGATTTGAGCAGGCATAGTAGGAACATCTTTAAGACTTTTAATTCGGGCAGAATTAGGCAATCCTGGATCCCTAATTGGCGATGATCAAATTTATAATACAATTGTAACAGCC
Gillet OTU_42	AACATTATATTTTATTTTCGGAATTTGATCAGGTTTAGTAGGAACTAGATTAAGTTTATTAATTCGAGCTGAATTAGGTCAACCAGGTTCATTAATTGGAGATGACCAAATTTACAATGTAATTGTAACTGCA
Gillet OTU_43	AACAATATACTTTGCTTTCGGAATATGAGCCGCCCTTCTAGGGGCATCTATAAGAGTTCTCATTCGTGTCAAACTATCTCACCCAAATATAATAGGGCAAGTTGATCAAATCTATAATGTAACAGTGACAGCC
Gillet OTU_44	AACGCTATACTTCATATTTGGTATATGAGCAGGAATATTAGGAATAATATTAAGAATATTAATCCGGATAGAATTATCATCTAATGGTCAATTACTAAATAATAGACAAATATATAATGTTATTGTAACCGCT
Gillet OTU_46	AACTTTATATTTCTTATTTGGTGCTTGAGCTGGAATAGTGGGTACTTCCTTAAGAATTTTAATTCGAGCAGAATTAGGACATCCTGGAGCATTAATTGGGGATGACCAAATTTATAATGTAATTGTCACTGCC
Gillet OTU_48	AACTCTTTATTTCCTTTTTGGAGCATGAGCAGGAATGCTTGGAACTTCATTAAGACTTTTAATTCGAGCCGAACTAGGAAATCCAGGATCCCTAATTGGAAATGATCAAATCTACAATGTTATTGTTACAGCC
Gillet OTU_49	TACTTTATACTTTATTTTCGGAATTTGAGCAGGTATAGTGGGAACTTCTTTAAGTTTATTAATTCGAGCAGAATTAGGTAATCCTGGATCTTTAATCGGAGATGATCAAATTTATAATACTATTGTAACAGCC
Gillet OTU_50	TACTTTATATTTTATTTTCGGAGCTTGAGCCGGAATAGTAGGAACCTCCTTAAGCCTATTAATTCGAGCCGAATTAGGACATCCTGGAGCATTAATTGGAGATGATCAAATTTATAATGTAATTGTAACTGCC
Gillet OTU_51	AACACTCTATTTCATCCTTGGTGCCTGAGCCAGTGCTCTGGGCACCTCGTTAAGAGTAATCATTCGATCAGAATTAAGCGCTCCAGGCAATTTAATCGAAGACGATCAACTTTATAACGTTATAGTCACAGCT
Gillet OTU_52	AACACTATATTTTATTTTTGGAGCTTGAGCAGGAATAGTAGGAACTTCATTAAGAATCCTAATTCGAGCTGAATTAGGGCATCCTGGAGCTATAATTGGAAATGACCAAATTTATAATGTTGTAGTCACAGCT
Gillet OTU_53	TACTCTTTACTTTATTTTCGGTGCGTGGTCGGGGATGGTGGGTACTTCACTGAGCCTTTTAATTCGAGCGAGCTCGGCAACCCGGGGTCATTAATTGGGGATGATCAAGTCTATAACGTTATTGTCACTGCC
Gillet OTU_54	AACCCTTTACTTCATTTTTGGGGCCTGAGCAAGAATGGTGGGAACATCTATAAGAGTTCTTATTCGATCCGAATTAGGAAACCCAGGATCTCTTATTGGAGATGACCAAATTTACAATGTAATTGTAACGGCA
Gillet OTU_55	TACTTTATATATCATCTTCTCTATTTTTGCGGGTATGATTGGTACTGCCTTTTCTATGTTAATTAGACTAGAATTAGCTGGTCCTGGAATTCAATATCTTCATGGTGATCACCAATTATATAATGTAATTGTTACTGCT
Gillet OTU_56	TACATTATATTTTATTTTTGGGGCTTGGGCAGGAATAGTAGGAACTTCATTAAGAATTTTAATTCGAGCAGAACTTGGTCATCCCGGGGCATTAATTGGGGATGATCAAATTTATAATGTAATTGTTACAGCT
Gillet OTU_57	GACATTATACCTGCTATTCGGTGCATGAGCAGGGATAGTGGGTACAGCCTTAAGCCTCCTTATTCGAGTGGAACTGGGCCAACCAGGTACTCTACTAGGAAATGATCAAATTTACAATGTCATTGTTACCGGT
Gillet OTU_58	AACATTATACTTTATTTTTGGGGCTTGAGCTGGAATAGTAGGGACTTCTTTAAGCATTTTAATTCGAGCTGAATTAGGGCACCCCGGAGCCTTAATTGGAGATGATCAAATTTATAATGTAATTGTTACTGCT
Gillet OTU_60	CACATTATACCTTTTATTTGGTGCTTGAGCCAGTATAGTTGGCACTGCCTTGAGTCTGCTAATTTGGGCCGAATTAGGACAGCCAGGAACCCTGTTAGGAGATGATCAAATCTTTAATGTAGTTGTTACCGCC
Gillet OTU_61	AATTTTATATTTCATTTTTGGTATATGGTCAGGAATAATTGGAACTTCTTTAAGAATACTAATTCGAACAGAATTAAGTCATCCAGGATCATTATTAGAAAATGAACAAATCTATAACTCAATTGTAACAACT
Gillet OTU_63	TACATTATATTTTATTTTTGGAGCTTGGGCAGGAATAGTTGGAACTTCATTAAGAATTTTAATTCGAGCAGAACTTGGACATCCAGGAGCACTAATTGGTGATGACCAAATTTATAATGTTATTGTAACAGCT
Gillet OTU_64	TACTTTATACTTCATTTTTGGTGCCTGAGCTGGAATAGTTGGGACGTCTTTGAGACTCCTTATTCGGGCAGAATTGGGTAACCCGGGATCATTGATTGGAGATGACCAAATTTACAACGTGATTGTCACTGCT
Gillet OTU_65	AACGCTATATTTTATTTTTGGTGTTTGAGCTGGAATAATTGGTACTTCTTTAAGATTATTAATTCGAGCAGAATTAGGAAATCCTGGCTCACTAATCGGAGACGACCAAATTTATAACACTATCGTGACTGCT
Gillet OTU_66	AACTCTTTATTTTTTGTTTGGTATTTGAGCTGGTTTTATTGGTTTGTCTTTATCTTTTTTAATTCGTTTAGAGTTAGGTATTATTGGCCCTTGAATTTCAGATGAGCATCTTTATAATGTTATTGTTACAGCT
Gillet OTU_67	AACTTTATATTTTATTTTCGCACTTTGGGCTGCTATGTTAGGCACTTCACTTAGGTTTTTAATTCGACTTGAGCTTAGACAACCGGGGTCCTTTTTACAAGAAGATCAGCTTTATAATGTTATTGTGACTTTA
Gillet OTU_68	AACTTTATATTTCATTTTTGGAATTTGAGCAGGTATAGTGGGAACTTCTTTAAGTTTAATAATTCGGGCTGAATTAGGTAATCCTGGATCATTAATTGGCGACGATCAAATTTATAATACTATTGTCACAGCT
Gillet OTU_69	TACGCTTTATTTATTATTCGCGGGATTTTCAGGCGTTGTTGGTACTGTGTTTTCTATGTTAATCCGTATGGAGTTAGCACAACCTGGAAACCAGATATTAAACGGAAATACTCAATTATATAATGTTATTATTACAGCA
Gillet OTU_70	TACTTTATACTTTATTTTTGGAGCTTGAGCAGGAATAGTAGGGACTTCATTAAGAATCCTAATTCGAGCTGAATTAGGACACCCCGGAGCACTAATTGGTGATGATCAAATTTATAATGTCATTGTTACTGCT
Gillet OTU_71	AACATTATACTTCATTTTCGGAATTTGAGCTGGGATAGTAGGGTCTAGCCTTAGTATGTTAATCCGTCTAGAATTAAGTCAACCTGGACTATTTTTAGAAGATGATCAAACTTATAACGTAATTGTGACTGCT
Gillet OTU_72	AACGTTATATTTTATTTTTGGAATCTGAGCAGGCATAGTAGGATCATCATTAAGATTAATTATTCGAAATGAATTAAGAATACCAGGATCTTTAATCGGCAGAGATCAACTTTATAATGTAATTGTAACAGCT
Gillet OTU_73	AACATTATATTTCTTATTTGGAAGATGGGCCGGTATAGTAGGAACTTCCTTAAGAATACTAATTCGAGCAGAATTAGGAAACCCAGGATCATTAATTGGAGATGACCAAATTTATAATGTAATTGTAACAGCT
Gillet OTU_75	GACATTGTATATGATTTTCGGAACCTTGTCAGGAGTTGTAGGAACAACCTTGTCAGTATGGATGCGATTGGAATTGGCAGCACCAGGGGTGCAAGCATTGTCAGGAAATCATCAATTGTATAACGTAATGGTAACAGCA
Gillet OTU_76	AACTCTTTATTTCCTTTTTGGAGCATGAGCAGGAATGCTTGGAACTTCATTAAGACTTTTAATTCGAGCCGAATTAGGAAACCCTGGATCCCTAATTGGAAACGATCACATTTACAATGTTATTGTAACAGCC
Gillet OTU_78	TACCTTATATTTTATTTTTGGAGCTTGAGCTGGTATAATTGGAACTTCATTAAGTATTTTAATTCGGGCAGAATTAGGACACCCCGGAGCATTAATTGGTGATGATCAAATTTATAATGTTATTGTGACTGCT
Gillet OTU_80	CACCTTATATTTCATTTTTGGAATTTGAGCAGGTATAGTAGGAACATCTTTAAGACTTCTAATTCGAGCAGAATTGGGTAATCCTGGATCTCTAATTGGCGATGATCAAATTTACAATACAATTGTAACAGCC
Gillet OTU_82	AACTTTATATTTCATTTTTGGAGCTTGGGCCGGTATAGTAGGAACTTCTTTAAGAATTTTAATTCGAGCAGAACTTGGTCATCCTGGGGCATTAATTGGGGATGACCAAATTTATAATGTTATTGTAACAGCT
Gillet OTU_83	AACACTTTACTTTATTTTTGGAATTTGAGCAGGAATAATTGGCTCATCCTTAAGATTAATAATTCGTGCAGAATTAGGAACTCCTGGATCACTAATTAACAATGATCAAATTTTTAACACCATTATTACAGCT
Gillet OTU_84	GGTATTATATTTTATTTTTGGAATATGATCTGGAATAATTGGAGCTTCTTTAAGTATATTAATTCGAATAGAATTAGGAACAACTTCTCAATTAATTGGTAATGATCAAATTTATAATTCAATTGTAACTACT
Gillet OTU_85	TACATTATGTTTTATTTTTGGAGCTTGGGCAGGAATAGTTGGAACTTCATTAAGAATTTTCATTCGAGCAGAACTTGGGCATCCAGGAGCACTAATTGGAGACGATCAAATTTATAATGTTATCGTTACAGCT
Gillet OTU_88	AACTCTTTATTTCATCTTTGGCGCCTGATCAGGAATAGTAGGAACCTCCCTTAGTCTATTAATTCGATCAGAGCTAGGAACACCAGGCTCATTAATTGGTGACGACCAAATTTATAATGTAATTGTAACAGCC
Gillet OTU_89	TACTCTCTACTTTATTTTTGGTGCCTGATCAGGAATAGTAGGAACATCTTTAAGTTTATTAATTCGTGCAGAATTGGGGAATCCCGGCTCATTAATCGGTGATGACCAAATCTATAATGTAATTGTTACAGCT
Gillet OTU_90	TACTTTATATTTTATTTTCGGAATTTGATCTGGATTAGTAGGTACAAGATTAAGTTTATTAATTCGAGCTGAATTAGGTCAACCAGGTTCTTTAATTGGTGATGATCAAATTTATAATGTAATTGTTACAGCA
Gillet OTU_92	TACATTATATTTTATTTTTGTAGCTTGGGCAGGAATAGTAGGAACTTCATTAAGAATTTTAATTCGAGCAGAACATGGTCATCCTGGGGCATTAATTGGGGATGATCAAATTTATAATGTAATTGTTACAGCT
Gillet OTU_93	CATCCTATACCTGCTGTTTGGTGCCTGAGCAGGAATAGTGGGCACCGCCCTAAGCCTGCTAATCCGAGCTGAATTAGGCCAGCCAGGCGCCCTCTTAGGAGACGACCAAATCTACAACGTAATCGTCACCGCC
Gillet OTU_95	TACTTTATATTTTTTATTAGCTTTATGATCTGGAATATTAGGGTCTTCAATAAGAGTTTTAATTCGTATTGAATTATCCCAGCCAGGTTCTTTTTTTTTGTGATGATCAAATTTATAATGTAATTGTTACTGCT
Gillet OTU_97	AACACTATATTTTATTTTTGGTATTTGAGCAGGAATAATTGGAACATCTTTAAGATTATTAATTCGAGCAGAATTAGGTAACCCAGGATCTTTAATTGGTGATGATCAAATTTATAATACAATTGTGACTGCC
Gillet OTU_99	TACTTTATATTTTATTTTTGGAGCCTGAGCAGGTATAGTTGGAACTTCCCTAAGAATTTTAATTCGAGCCGAATTAGGCCACCCGGGAGCTTTAATTGGAAATGACCAAATTTATAACGTAGTAGTAACTGCC
Gillet OTU_100	TACACTTTACTTTATTTTGGGGCATGGGCAAGAATAGTCGGAACTTCATTAAGATTATTGATTCGATCTGAACTAGGGAGGCCGGGATCTTTAATTGGGGACGATCAAATTTATAATGTTATTGTTACTGCT
Gillet OTU_101	TACCCTTTATCTACTATTTGGTGCTTGGGCCGGTATAGTAGGAACAGCTCTAAGCCTTCTAATTCGCGCTGAATTAGGCCAACCCGGAACTCTGCTCGGAGACGACCAAATCTACAACGTAGTTGTAACCGCA
Gillet OTU_102	TACTTTATATTTTATTTTCGGTGCATGAGCAGGAATAGTAGGAACTTCATTAAGTATTATTGTACGAGCAGAATTAGGTCACCCAGGTGCTTTAATTGGGGATGATCAAATTTATAATGTAGTAGTTACAGCA
Gillet OTU_103	AACACTTTATTTTATTTTTGGGGCTTGAGCTAGAATAGTAGGTACATCCCTAAGAATATTAATTCGTGCTGAACTAGGACATCCCGGTGCTCTTATTGGAGACGACCAAATTTATAATGTAATTGTTACTGCT
Gillet OTU_104	CACCTTATACTTGCTATTTGGTGCTTGGGCAGGAATAGTAGGCACTGCCCTAAGTCTACTAATTCGAGCTGAATTGGGTCAGCCATGCGCCCTCCTAGGAGATGACCAGAGCTATAATGTAATCGTCACCGCC
Gillet OTU_105	TACTTTATACTTTATTTTCGGAGCATGATCAGGAATAGTAGGAACCTCTCTAAGAATTTTAATTCGAGCAGAACTAGGACATCCTGGAGCATTAATTGGCGATGATCAAATTTATAATGTAATTGTAACAGCT
Gillet OTU_107	TACATTATATTTTCTATTCGGCAGATGAGCCGGAATAGTGGGAACTTCCTTAAGATTGTTAATTCGAGCAGAACTGGGAAACCCTGGCACTTTAATTGGTGATGATCAAATTTATAATGTGATCGTTACAGCA
Gillet OTU_109	TACATTATACTTTATTTTAGGAATTTGATCAGGAATAGTAGGGATAATATTAAGAATAATTATCCGTATAGAACTAGCTCAACCAGGATCATTTATTAGTAACAGCCAAACTTACAATGTAATTGTAACTTCA
Gillet OTU_110	GTACTTTACATTTTATTTTTGGTGATTAAGCCGGTATAATCGGAACTTCATTAAGAATTCTAATTCGGGCAGAATTAGGACATCCAGATGCATTAATTGGAGATGACCAAATTTATAATGTCATTGTAACTGCC
Gillet OTU_112	CACTCTTTATTTTATATTTGGAATCTGATCAGGTTTAGTAGGATCATCTTTAAGTTTTATTATTCGAATAGAATTAAGAACTCCTGGAAGATTTATTGGAAATGACCAAATTTATAATGTTATTGTTACAGCT
Gillet OTU_115	TAGACTTTATTTCATTTTTGGTTTTTGATCAGGAATACTCGGTTCTAGTTTGTCTTTGTTAATTCGGTTGGAGTTAGCTAAACCTGGTTATTTTTTTTGTTGATGGTCAGCTTTATAATAGTGTGATCACATCT
Gillet OTU_116	AACAATATATTTCATCTTTGGAATCTGAGCAGGAATATTAGGAATAATATTAAGTATAATTATTCGTGTTGAGTTAGCTCAACCCGGACCATTTTTAAATAATGATCAAATATATAATGTAATCGTTACATCA
Gillet OTU_117	TACATTATATTTATGTTTTGCTATATTAGCAGGAGTATTAGGAACTATATTTTCACTTATAATTCGTTTAGAATGTGCACATCCTGGAGATGGTATATTATCTGGTAATTATCAATTTTATAATGTTATAATTACTGCA
Gillet OTU_118	TACACTTTACTTTATTTTTGGGGCATGGGCCAGAATGGTCGGAACTTCATTAAGATTATTGATTCGATCTGAACTAGGGAGGCCGGGATCTTTAATTGGGGACGATCAAATTTATAATGTAATTGTAACTGCT
Gillet OTU_119	AACATTATATTTCTTATTTGGAAGATGGGCTAGCATAGTAGGAACTTCATTATGACTCTTAATTCGAGCAGAATTAGGAAACCCAGGATCATTAATTGGAGATGACCAAATTTACAATGTTACTGTAACAGCT
Gillet OTU_120	AACTCTATATTTCATATTTGGAATATGATCTGGAATACTAGGAACCTCATTGAGATGAATTATCCGCATCGAATTAGGAATACCCGGATCATTTATCGGAGATGATCAAACATATAATGTAGTAGTCACTGCT
Gillet OTU_124	AACCATATATTTAATCTTCTCAGTTTGAGCAGGCATATTAGGCACAGCCTTAAGTATAGTCATCCGTGTTGAATTAAGACAGCCCGGATCCTTTATTAATAATGACCAAATCTACAATGTTATTGTAACCTCT
Gillet OTU_125	CACATTATATTTTATTTTTGGAATTTGATCTGGAATAGTTGGAACCTCTCTTAGTTTATTAATTCGAGCTGAATTAGGAAACCCTGGATCTTTAATTGGAAATGATCAAATTTATAATACAATTGTTACAGGT
Gillet OTU_127	AACTCTTTATTTCATCTTTGGGGCTTGAGCTGGAATAGTTGGGACTTCTTTAAGAATTTTAATTCGAGCTGAATTGGGTCACCCTGGAGCCTTAATTGGGGATGATCAAATCTATAATGTTATTGTCACAGCC
Gillet OTU_128	TACCTTATACTTTATTTTTGGGATTTGATCAGGATTAGTAGGTACTAGATTAAGTTTATTAATTCGAGCTGAATTAGGTCAACCAGGTTCATTAATTGGTGATGATCAAATTTACAATGTAATTGTTACAGCC
Gillet OTU_129	TACATTATATTTTATTTTTGGAATTTGAGCTGGAATAGTAGGTACTTCTTTAAGTTTATTAATTCGAGCCGAATTAGGTAACCCAGGATCTTTAATTGGTGATGATCAAATTTATAATACTATTGTAACAGCC
Gillet OTU_130	AACTTTATATTTTATTTTTTGGTATTTGAGCTGGAATAGTAGGAACATCATTAAGATTATTAATTCGAATAGAATTAGGAAATCCCGGATCTTTAATTGGTGATGATCAAATTTATAATGTAATTGTAACAGCT
Gillet OTU_131	CACTCTTTATCTCATATTTGCAGCCTTCTCAGGCGTTTTAGGGACTTGTTTTTCTATGCTGATCCGTATGGAATTGGCGCAGCCGGGGAACCAGATCTTAGGGGGAAATTATCAACTGTATAACGTTGTTATTACAGCT
Gillet OTU_133	TACTTTATACTTTATTTTCGGAATTTGAGCAGGAATAGTAGGAACATCTTTAAGATTACTCATTCGAGCAGAATTAGGAAATCCAGGATCATTAATTGGAGATGATCAAATTTATAATACTATTGTAACAGCT
Gillet OTU_137	TACGTTATATTTGATTTTTGGAGCTTGATCCGCTATAGTTGGGACGGCTATAAGAGTATTAATTCGTATAGAGTTAGGACAGTCTGGAGCATTTTTAGGTGATGATCATTTATATAATGTAGTAGTTACAGCT
Gillet OTU_142	AACTTTATATTTTATTTTGGAGCATGATCTGGTATAGTAGGTACTTCCTTAAGTATTCTAATTCGAGCTGAATTAGGACATCCTGGAGCCTTAATTGGAGATGACCAAATTTATAATGTTATTGTTACTGCT
Gillet OTU_150	TACATTATATTTTATTTTTGGAATTTGAGCTGGAATAATTGGAACTTCTTTAAGCTTATTAATTCGAGCTGAATTAGGTAATCCAGGATCATTAATTGGTGACGATCAAATTTATAATACTATTGTAACAGCC
Gillet OTU_151	AATTTTATATTTTATTTTTGGTATATGATCAGGAATAATTGGAACTTCCTTAAGAATACTCATTCGAACAGAACTAAGTCATCCAGGATCATTATTAGAAAATGAACAAATCTATAACTCAATTGTAACAACT
Gillet OTU_152	AATATTATATTTTATTTTCGGTATATGATCTGGAATTATTGGTTTATCTTTAAGAATAATTATTCGATTAGAATTAGGATGCCCTGGTTCTTTAATTGGAAATGATCAAATTTATAATTCAATTGTTACAACT
Gillet OTU_165	AACATTATACTTTATTTTTGGAATTTGAGCGGGAATAGTAGGAACTTCATTAAGATTATTAATTCGAGCAGAATTAGGAAATCCCGGATCTTTAATTGGGGATGATCAAATTTATAATACTATTGTAACAGCT
Gillet OTU_167	TATCCTTTACTTCATATTTGGAATATGAGCAGGAATAATTGGATCTTCAATAAGAATAATTATTCGATTAGAATTAGGTACTCCTAATTATTTAATTAATAATGATCAAATTTATAATTCAATAGTTACCTCT
Gillet OTU_173	AACTTTATACTTCATTTTTGGAGCTTGAGCAGGAATAGTAGGAACTTCTCTTAGAATACTAATTCGAGCTGAATTAGGTCATCCCGGATCCCTTATTGGTGATGATCAAATTTATAATGTCATCGTTACTGCC
Gillet OTU_177	AACATTATACTTTATTTTCGGAGCTTGAGCTGGAATAATTGGAACTTCTTTAAGTTTACTTATTCGAGCAGAATTAAGTCAACCAGGTGTATTTATTGGAAATGATCAAATTTATAATGTTATTGTAACTGCT
Gillet OTU_178	AACTCTTTATTTTATTTTTGGAGCCTGATCTGGAATGGTCGGAACCTCACTTAGATTACTAATTCGAGCTGAATTGGGGCAACCTGGCTCCCTAATTGGAGACGACCAAATTTATAATGTAATTGTTACAGCC
Gillet OTU_184	AACACTTTATTTTATTTTTGGAGGAATTTCTGGCTTAGTTGGACTTAGATTAAGTTTAATTATTCGAGCTGAATTAGGCATAGTAGGTTCTTTTATTGGCAGAGATCACTTATATAATGTTATTGTAACTGCT
Gillet OTU_189	GACAAGGTATAGGAGATTTGGGACAAGAGCGGGAGTAGTAGGGACAACAAGGTCAGTATGGATGCGGAGAGAATTGGCAAGGCCAGGAGCACAAAGGTTGGGAGGAAACAACCAAAGGTTTAACGTAGTAGTAACAGGA
Gillet OTU_198	TACTTTATATATCACCTTCTCTATTTTTGCGGGCATGATTGGTACTGCTTTTTCTATGTTAATTAGACTAGAATTAGCTGGTCCTGGAATTCAATATCTACATGGTGATCATCAATTATATAATGTAATTGTAACTGCT
Gillet OTU_204	TACTTTATATTTTATTTTTGGGGCTTGATCAGGAATAGTGGGAACTTCTTTAAGTATATTAATTCGAGCTGAATTAGGTCATCCTGGAGCATTAATTGGAGATGATCAAATTTATAATGTTATTGTTACTGCT
Gillet OTU_237	TACACTTTATTTAATATTCGGTGGTTTTTCCGGTATTATAGGTACTATATTTTCTATGATAATTAGGTTTGAATTAGCCGCGCCTGGTTCTCAGATTTTGGGTGGTAACAGTCAATTATATAACGTTGTTATTACCGCA
Gillet OTU_240	TACTTTATATTTTATTTTCGGAGCATGATCAGGAATAGTAGGTACCTCTTTAAGAATATTAGTTCGAGCAGAATTAGGGCATCCTGGAGCATTAATCGGTGATGATCAAATTTATAATGTAATTGTAACAGCC
Gillet OTU_260	GACAAGGTATAGGAGATTCGGGACAAGAGCGGGAGTAGTAGGGACAACAAGGTCAGTATGGATGCGAAGGGAACTAGCAAGACCAGGGGCGCAAAGGGGGGGGAGGAAATAATCAAAGGTTTAACGAGTGGTAACAGGG
Gillet OTU_284	AACATTATATTTTATTTTGGAATTTGAGCAGGAATAGTAGGAACTTCATTAAGACTATTAATTCGAGCTGAATTAGGAAACCCTGGATCTTTAATTGGTGATGATCAAATTTATAATACTATTGTCACAGCT
Gillet OTU_324	CACCTTATACTTCCTCTTTGGTAGATGAGCGGGAATAGTAGGGACTTCACTTAGACTTTTAATCCGAGCCGAATTAGGAAATCCGGGATCTTTAATCGGAGATGACCAAATTTATAATGTAATTGTCACTGCC
Gillet OTU_364	AACATTATATTTTATTTTGGAATTTGAGCAGGAATAGTTGGAACTTCTTTAAGTCTATTAATTCGAGCAGAATTAGGAACCCCAGGATCCTTAATTGGGGATGATCAAATTTATAACTCAATTGTTACAGCC
Gillet OTU_374	AACATTATACTTTATTTTCGGAGCATGATCCGGAATAATTGGAACTTCTTTAAGTATTCTAATTCGAGCTGAATTAGGACATCCTGGAGCATTAATTGGAGATGACCAAATCTATAATGTAATTGTAACAGCT
Gillet OTU_401	AACTTTTATATTTTATTTTTGGTATTTGAGCTGGAATAGTAGGAACATCATTAAGATTATTAATTCGAATAGAATTAGGAAATCCCGGATCTTTAATTGGTGATGATCAAATTTATAATGTAATTGTAACAGCT
Gillet OTU_439	AACATTATATTTTATTTTGGAATTTGAGCTGGAATAGTGGGAACTTCATTAAGATTATTAATTCGAGCAGAATTAGGTAATCCAGGATCTTTAATTGGAGATGATCAAATTTATAATACTATTGTAACTGCT
Gillet OTU_451	AACATTATACTTCATTTTCGGAATTTGAGCTGGAATAGTAGGGTCTAGCCTTAGTATATTAATTCGTCTAGAATTAAGTCAACCTGGACTATTTTTAGAAGATGATCAAACTTATAACGTAATCGTGACTGCT
Gillet OTU_589	GACAAGGTATAGGAGATTCGGAACAAGAGCGGGAGTAGTAGGGACAACAAGGTCAGTATGGATGCGAAGGGAACTAGCAAGACCAGGAGCGCAAAGGGAGGGGAGAATAATCAAAGGTTTAACGTAGTGGTAACAGGG
Gillet OTU_645	GACAAGGTATAGGAGATTCGGGACAAGAGCGGGAGTAGTAGGGACAACAAGGTCAGTATGGATGCGAAGGGAACTAGCAAGACCAGGGGCGCAAAGGAGGGGAGGAAATAATCAAAGGTTTAACGTAGTGGTAAACAGGG
Gillet OTU_655	AACCCTTTACTTAATTTTTGGGGCCTGAGCAAGAATAGTGGGAACATCTATAAGAGTTCTTATTCGATCCGAGTTAGGAAACCCAGGATCTCTTATTGGAGATGACCAAATTTACAATGTAATTGTAGCGGCA
Gillet OTU_694	AACTTTATATTTATTTTGGTATTTGAGCTGGAATAGTAGGAACATCATTAAGATTACTAATTCGAATAGAATTAGGAAATCCCGGATCTTTAATTGGTGATGATCAAATTTATAATGTAATTGTAACAGCT
Gillet OTU_744	AACTTTATTATTTTTATTTTTGGAGCATGATCTGGTATAGTAGGTACTTCCTTAAGTATTCTAATTCGAGCTGAATTAGGACATCCTGGAGCCTTAATTGGAGATGACCAAATTTATAATGTTATTGTTACTGCT
Gillet OTU_772	AACTTTATATTTTATTTTGGATTTGAGCTGGAATAGTAGGAACATCATTAAGATTACTAATTCGAATAGAATTAGGAAATCCCGGATCTTTAATTGGTGATGATCAAATTTATAATGTAATTGTAACAGCT
Gillet OTU_780	CACATTATATCTTTTATTTGGTGCCTGAGCTGGTATGGTTGGAACTGCCCTAAGTCTGTTAATTCGAGCTGAGTTGGGGCAACCAGGAAGCCTCTTAGGGGATGACCAAATTTATAATGTTGTAGTAACTTCT
Gillet OTU_1000	TACACTTTACTTTATTTTTGGGGCATGGGCTAGAATAGTCGGAACTTCATTAAGATTATTGATTCGATCTGACTAGGGAGGCCGGGATCTTTAATTGGGGACGATCAAATTTATAATGTTATTGTTACTGCT
Zeale OTU_1	AATCTGAGCAGGATTAGTAGGAACTTCTTTAAGTTTATTAATTCGGGCAGAACTAAGACAACCAGGAGCATTAATTGGAGATGACCAAATTTATAATGTTATCGTAACTGCTCATGCTTTTGTAATAATTTTTTTTATAGTGATACCTATTATAATTGGAGGATTTGGAAATTGATTAGTATATACGATCG
Zeale OTU_2	AATTTGATCAGGTTTAGTAGGAACTAGATTAAGTTTATTAATTCGAGCTGAATTAGGTCAACCAGGTTCATTAATTGGAGATGACCAAATTTACAATGTAATTGTAACTGCACATGCATTTATTATAATTTTCTTTATAGTTATACCAATTGTTATT
Zeale OTU_3	GGCTTGGGCAGGAATAGTTGGAACTTCATTAAGAATTTTAATTCGGGCAGAACTTGGGCACCCAGGTGCATTAATTGGTGATGATCAAATTTATAATGTCATTGTCACAGCTCATGCATTCATTATAATTTTCTTTATAGTAATACCTATTATAATT
Zeale OTU_4	TATTTGAGCTGGAATAGTAGGAACATCATTAAGATTATTAATTCGAATAGAATTAGGAAATCCCGGATCTTTAATTGGTGATGATCAAATTTATAATGTAATTGTAACAGCTCATGCTTTTATTATAATTTTTTTTATAGTAATACCTATTATAATTGGAGGATTTGGAAATTGATTAGTATATACGATCG
Zeale OTU_5	AGCTTGGGCAGGAATAGTTGGAACTTCATTAAGAATTTTAATTCGAGCAGAACTTGGACATCCAGGAGCACTAATTGGTGATGACCAAATTTATAATGTTATTGTAACAGCTCATGCATTTATTATAATTTTCTTTATAGTAATGCCTATTATAATT
Zeale OTU_6	AATTTGAGCAGGAATAGTAGGAACCTCTTTAAGTTTACTTATTCGAGCTGAATTAGGAAATCCTGGCTCTTTAATTGGAGATGATCAAATTTATAATACTATTGTCACAGCTCATGCTTTTATTATAATTTTTTTTATAGTTATACCAATTATAATT
Zeale OTU_7	GGCTTGAGCTGGAATAATCGGTACTTCTTTAAGAATTCTTATTCGAGCTGAATTGGGACACCCCGGAGCTTTAATTGGTGACGATCAAATTTATAATGTAATTGTAACTGCTCATGCATTTATTATAATTTTTTTTATAGTAATGCCAATTATAATTGGAGGATTTGGAAATTGATTAGTATATACGATCG
Zeale OTU_8	AATTTGATCAGGTTTAGTAGGAACAAGATTAAGTTTATTAATTCGAGCTGAATTAGGTCAACCAGGATCATTAATTGGAGATGACCAAATTTACAATGTAATTGTAACTGCACATGCTTTTATTATAATTTTCTTTATAGTTATACCTATTGTAATT
Zeale OTU_9	AATTTGAGCAGGTATAGTGGGAACTTCTTTAAGTTTAATAATTCGGGCTGAATTAGGTAATCCTGGATCATTAATTGGCGACGATCAAATTTATAATACTATTGTCACAGCTCACGCTTTTATTATAATTTTTTTCATGGTTATACCTATTATAATT
Zeale OTU_10	AGCATGATCTGGTATAGTAGGTACTTCCTTAAGTATTCTAATTCGAGCTGAATTAGGACATCCTGGAGCCTTAATTGGAGATGACCAAATTTATAATGTTATTGTTACTGCTCATGCATTTATTATGATTTTTTTTATAGTAATGCCTATTATAATT
Zeale OTU_11	AATTTGAGCAGGAATAGTAGGAACTTCATTAAGATTACTAATTCGAGCTGAATTAGGAACCCCCGGATCTTTAATTGGAGATGATCAAATTTATAATACTATCGTAACAGCTCACGCATTTATTATAATTTTTTTTATAGTAATACCTATTATAATT
Zeale OTU_12	AATTTGAGCAGGTATAGTAGGAACCTCTTTAAGATTACTAATTCGAGCTGAATTAGGAAACCCCGGGTCTTAATTGGTGATGATCAAATTTATAATACTATTGTTACAGCTCATGCTTTTATTATAATTTTTTTTATAGTTATACCTATTATAATT
Zeale OTU_13	AGCTTGAGCAGGAATAGTAGGAACTTCTTTAAGTATCTTAATTCGAGCCGAATTAGGGCACTCAGGAGCTTTAATTGGAGATGATCAAATTTATAATGTAATTGTTACAGCTCATGCTTTTATTATAATTTTTTTTATAGTAATACCTATTATAATT
Zeale OTU_14	AATTTGAGCAGGAATAATTGGAACATCTTTAAGCTTACTAATTCGAGCTGAATTAGGTAATCCTGGATTTTTAATTGGAGATGATCAAATTTATAATACTATTGTTACAGCTCATGCTTTTATTATAATTTTTTTTATAGTTATACCCATTATAATT
Zeale OTU_15	TATTTGAGCAGGAATAGTTGGAACTTCTTTAAGATTATTAATTCGAGCAGAATTAGGTAACCCAGGTTCATTAATTGGAGATGATCAAATTTATAATACTATTGTAACTGCTCATGCTTTTATTATAATTTTTTTTTATAGTTATACCAATCATAATT
Zeale OTU_16	AATTTGAGCTGGTATAATTGGTACATCCCTAAGCTTATTAATTCGAGCAGAATTAGGTAATCCTGGATCTTTAATTGGAGATGACCAAATTTATAATACAATTGTTACTGCTCATGCTTTTATTATAATTTTTTTTATAGTAATACCTATTATAATT
Zeale OTU_17	TGCATGAGCCGGAATAATTGGAACTTCTTTAAGAATTCTTATTCGAGCAGAATTAGGTCATCCAGGAGCCTTAATTGGAGATGATCAAATTTATAATGTAATTGTTACTGCTCATGCATTTATTATAATTTTCTTCATAGTTATACCAATTATAATT
Zeale OTU_18	AGCTTGAGCAGGAATAATTGGTACTTCTTTAAGTATTCTAATTCGAGCTGAACTAGGTCATCCTGGAGCTCTAATTGGAAATGATCAAATTTATAATGTTATTGTAACTGCTCATGCTTTTGTAATAATTTTTTTTATAGTTATACCTATTATAATT
Zeale OTU_19	AGCTTGGGCAGGAATAGTTGGAACTTCATTAAGAATTTTAATTCGAGCAGAACTTGGACATCCGGGGGCATTAATTAGAGATGATCAGATTTATAATGTTATTGTCACAGCTCATGCATTTATTATAATTTTCTTTATAGTAATACCTATTATAATT
Zeale OTU_20	GGCTTGATCAGGAATAGTGGGAACTTCTTTAAGTATATTAATTCGAGCTGAATTAGGTCATCCTGGAGCATTAATTGGAGATGATCAAATTTATAATGTTATTGTTACTGCTCATGCTTTTATCATAATTTTTTTTATAGTTATACCAATTATAATT
Zeale OTU_21	TGCTTGAGCCGGTATAATCGGAACTTCACTAAGTATTTTAATTCGAGCAGAATTAGGTCATCCTGGAGCATTAATTGGTGATGACCAAATTTATAATGTTATTGTAACTGCTCATGCTTTTATCATAATTTTTTTTATAGTCATGCCTATTATAATT
Zeale OTU_22	GGCTTGGGCAGGAATAGTTGGAACTTCATTAAGAATTTTAATTCGAGCAGAACTTGGACACCCAGGAGCATTAATTGGAGAAGATCAAATTTATAATGTTATTGTCACAGCTCATGCATTTATCATAATTTTCTTTATAGTAATACCTATCATAATT
Zeale OTU_23	TATTTGAGCAGGAATAATTGGAACATCTTTAAGATTATTAATTCGAGCAGAATTAGGTAACCCAGGATCTTTAATTGGTGATGATCAAATTTATAATACAATTGTGACTGCCCATGCTTTTATTATAATTTTCTTTATAGTTATGCCTATTATAATT
Zeale OTU_24	AATTTGAGCTGGAATAGTAGGAACATCTTTAAGTTTATTAATTCGAGCTGAATTAGGAAATCCTGGCTCATTAATTGGAGATGATCAAATTTATAATACTATTGTTACTGCTCATGCTTTTATCATAATTTTTTTCATAGTTATACCAATTATAATT
Zeale OTU_25	AGCTTCGGCAGGAATAGTTGGAACTTCATAAAGAATTTTAATTCGAGCAGAACTTGGACATCCGGAAGCATTAATTGGAGATGATCAAATTTATAATGTTATTGTCACAGCTCATGCATTTATTATAATTTTCTTTATAGTAATACCTATTATAATT
Zeale OTU_26	AGCTTGGGCAGGAATAGTTGGAACTTCATTAAGAATTTTAATTCGAGCAGAAATTGGACATCCAGGAGCATTAATTGGAGACGATCAAATTTATAACGTTATCGTAACAGCTCATGCATTTATTATAATTTTCTTTATAGTAATACATATTATAATT
Zeale OTU_27	AGCTTGGGCAGGAATAGTTGGAACTTCATTAAGAATTTTAATTCGAGCAGAACTTGGACATCCAGGAGCATTAATTGGAGATGATCAGATTTATAATGTTATTGTCACAGCTCATGCATTTATTATAATTTTCTATATAGTATTACCTATTATAATT
Zeale OTU_28	AGCTTGGGCAGGAATAGTTGGAACTTCATTAAGAATTTTAATTCGAGCAGAACTTGGACACCCAGAAGCATTAATTGGAGATGATCAAATTTATAATTTTATTGTCACAGCTCATGCATTTATTATAATTTTCTTTATAGTAATACCTATCATAATT
Zeale OTU_29	AGCTTGGGCAGGAATAGTTGGAACTTCATTAAGAATTTTAATTCGAGCAGAACTTGGACACCCAGGAGCATTAATTGGTGATGATCAAATTTATAAAGTCATTGTCACAGCTCATGCATTCATTATAATTTTCTTTATAGTAATACCTATTATAATT
Zeale OTU_30	AATTTGAGCTGGAATAGTAGGAACTTCCTTAAGATTATTAATTCGAGCTGAATTAGGAAATCCTGGATCTTTAATTGGAGATGATCAAATTTATAATACTATTGTTACAGCTCATGCTTTTATTATAATTTTTTTTTATGGTTATACCTATTATAATT
Zeale OTU_31	TATTTGAGCAGGAATAGTTGGAACATCTTTAAGATTATTAATTCGTGCTGAATTAGGTAATCCTGGATTTTTAATTGGAGATGATCAAATTTATAATACTATTGTTACAGCTCATGCATTTATTATAATTTTTTTTATAGTTATACCAATTATAATT
Zeale OTU_32	AATTTGAGCAGGAATAGTAGGAACATCATTAAGTTTATTAATTCGAGCTGAATTAGGAAATCCAGGATCTTTAATCGGAGATGATCAAATTTATAATACTATTGTTACTGCACATGCTTTTATTATAATTTTTTTTATGGTTATACCAATTATAATT
Zeale OTU_34	AATTTGAGCTGGAATAGTAGGAACTTCACTAAGATTATTAATTCGAGCTGAATTAGGAAACCCAGGATCTTTAATTGGTGATGATCAAATTTATAATACAATTGTTACAGCACATGCTTTTATTATAATTTTCTTTATAGTAATACCTATTATAATT
Zeale OTU_35	AATTTGATCTGGAATAGTTGGAACCTCTCTTAGTTTATTAATTCGAGCTGAATTAGGAAACCCTGGATCTTTAATTGGAAATGATCAAATTTATAATACAATTGTTACAGGTCATGCTTTTATTATAATTTTTTTTATAGTTATACCTATTATAATT
Zeale OTU_36	TATTTGAGCAGGTATAGTAGGAACTTCCTTAAGATTATTAATTCGAGCAGAATTAGGAAATCCCGGATCATTAATTGGAGATGATCAAATTTATAATACTATTGTAACAGCTCATGCTTTTATCATAATTTTTTTTATAGTAATACCTATTATAATT
Zeale OTU_37	AATTTGAGCTGGAATAATTGGAACTTCTTTAAGATTATTAATTCGAGCTGAATTAGGAAACCCAGGATCTTTAATTGGAGATGATCAAATTTATAATACTATTGTAACTGCTCATGCTTTTATTATAATTTTTTTCATAGTTATACCTATTATAATT
Zeale OTU_38	TATTTGAGCAGGTATAATTGGAACTTCTTTAAGATTACTAATTCGAGCAGAATTAGGAACCCCCGGATCTTTAATTGGAGATGACCAAATTTATAATACTATTGTTACAGCTCATGCCTTTATTATAATTTTTTTTATAGTTATACCTATTATAATT
Zeale OTU_39	AATTTGAAGAGGTATATTAGGTACTTCCCTTAGATTATTAATTCGAATAGAATTAGGAAATCCTGGATCTTTAATTGGAGATGATCAAATTTATAACACAATTGTTACAGCTCATGCTTTTATTATAATTTTTTTTATAGTTATACCTATTATAATT
Zeale OTU_40	AACTTGGGCAGAAATAGTTGGAACTTCGTTAAGAATTTTAATTCGAGCAGAACTTGGACATCCAGGAGCGTCAATTGGAGACGATCAAATTTATAATGTTATCGTAAAAGCTCATGTATTTATTGTAGTTTTCTTTATAGTAATACCTATTATAATT
Zeale OTU_41	AATTTGAGCCGGTATGGTAGGAACTTCTTTAAGTTTACTAATTCGAGCAGAATTAGGTAATCCAGGATCTTTAATTGGAGATGATCAAATTTATAATACTATTGTTACAGCTCATGCTTTTATTATAATTTTTTTTATAGTTATACCTATTATAATT
Zeale OTU_42	GGCTTGAGCTGGAATAATTGGTACTTCTTTAAGAATTCTTATTCGAGCTGAATTGGGGCACCCCGGAGCTTTAATTGGTGACGATCAAATTTATAATGTAATTGTAACTGCTCATGCATTTATTATAATTTTCTTTATAGTAATACCTATTATAATT
Zeale OTU_43	AGCTTGAGCAGGAATAGTAGGAACTTCCTTAAGAATTCTTATTCGAGCAGAATTAGGTCATCCTGGAGCATTAATTGGAGATGATCAAATTTATAATGTAATTGTTACAGCTCATGCTTTTATTATAATTTTTTTTATAGTAATGCCAATTATAATT
Zeale OTU_44	AATTTGAGCAGGTATAGTAGGAACCTCTTTAAGATTACTAATTCGAGCTGAATTAGGAACCCCGGGTCTTTAATTGGTGATGATCAAATTTATAATACTATTGTTACAGCTCATGCTTTTATTATAATTTTTTTTATAGTTATACCTATTATAATT
Zeale OTU_46	AATTTGAGCAGGAATAGTAGGTACCTCTTTAAGACTTTTAATTCGAGCTGAATTAGGAAGTCCGGGATCGTTAATTGGGGATGATCAAATCTATAATACAATTGTAACAGCTCATGCATTTATTATAATTTTTTTTATAGTAATACCTATTATAATT
Zeale OTU_48	AATTTGAGCAGGTATAGTAGGAACTTCTTTAAGATTAATAATTCGAGCTGAATTAGGAAATCCGGGTTCATTAATTGGAGATGATCAAATTTATAACACTATTGTAACAGCTCATGCTTTTATCATAATTTTTTTTATAGTAATACCAATTATAATT
Zeale OTU_50	AATTTGAGCTGGAATAGTGGGAACTTCATTAAGATTATTAATTCGAGCAGAATTAGGTAATCCAGGATCTTTAATTGGAGATGATCAAATTTATAATACTATTGTAACTGCTCATGCTTTCATTATAATTTTTTTTATAGTTATACCAATTATAATT
Zeale OTU_51	AATTTGAGCTGGAATAGTAGGAACTTCTTTAAGATTATTAATTCGGGCTGAATTAGGAAACCCAGGATCTTTAATTGGAGATGACCAAATTTATAATACTATTGTTACAGCTCATGCTTTCATTATAATTTTTTTTATAGTTATACCTATTATAATT
Zeale OTU_52	GGCTTGAGCTGGAATAATTGGTACTTCTTTAAGAATTCTTATTCGAGCTGAATTGGGGCACCCCGGAGCTTTAATTGGTGACGATCAAATTTATAATGTAATTGTAACTGCTCATGCATTTATTATTAATTTTTTTTATAGTAATGCCAATTATAATT
Zeale OTU_53	AATTTGAGCAGGAATAATTGGAACTTCTCTAAGTTTATTAATTCGAGCAGAACTAGGGAATCCTGGATCTTTAATTGGAGACGATCAAATTTATAACACTATTGTTACAGCTCATGCATTTATTATAATTTTCTTTATAGTAATACCAATTATAATT
Zeale OTU_54	AATTTGAGCTGGTATAGTAGGAACTTCTTTAAGATTATTAATTCGAGCTGAATTAGGAAATCCCGGTTCTTTAATTGGAGATGATCAAATTTATAATACTATTGTAACAGCACATGCTTTTATTATAATTTTTTTTATAGTTATACCTATTATAATT
Zeale OTU_55	GGTTTGAGCAGGAATAGTGGGAACATCATTAAGTTTATTAATTCGAGCAGAATTAGGAACACCAGGATCTTTAATTGGTGATGATCAAATTTATAACACTATTGTAACAGCCCATGCATTTATTATAATTTTTTTCATAGTTATACCAATCATAATT
Zeale OTU_56	AATTTGGGCAGGAATAGTAGGCACATCATTAAGATTACTAATTCGAGCAGAATTAGGAACCCCCGGATCTTTAATTGGTGATGACCAAATCTATAACACAATTGTCACAGCCCATGCTTTTATTATAATTTTTTTCATGGTAATACCAATTATAATT
Zeale OTU_57	AATTTGAGCAGGAATAGTAGGAACTTCATTAAGACTATTAATTCGAGCTGAATTAGGAAACCCTGGATCTTTAATTGGTGATGATCAAATTTATAATACTATTGTCACAGCTCATGCTTTTATTATAATTTTTTTTATAGTTAATGCCTATTATAATT
Zeale OTU_58	AATTTGAGCAGGAATAATTGGAACATCTTTAAGACTATTAATTCGAGCTGAATTGGGTAACCCAGGCTCTTTAATTGGAGATGATCAAATTTATAATACTATTGTTACAGCTCATGCTTTTATTATAATTTTTTTCATAGTTATACCAATTATAATT
Zeale OTU_59	AGCTTGAGCCGGAATAGTAGGAACCTCCTTAAGCCTATTAATTCGAGCCGAATTAGGACATCCTGGAGCATTAATTGGAGATGATCAAATTTATAATGTAATTGTAACTGCCCATGCATTTGTAATAATTTTTTTTATAGTTATACCAATCATAATC
Zeale OTU_60	GGCTTGAGCTGGAATAATTGGTACTTCTTACTAAGATTCTTATTCGAGCTGAATTGGGGCACCCCGGAGCTTTAATTGGTGACGATCAAATTTATAATGTAATTGTAACTGCTCATGCATTTATTATAATTTTTTTTATAGTAATGCCAATTATAATT
Zeale OTU_61	AATTTGAGCTGGAATAGTTGGAACTTCTTTAAGCTTACTTATTCGGGCTGAACTAGGAAATCCAGGATCATTAATTGGGGACGATCAAATTTATAATACTATTGTTACAGCTCATGCTTTTATTATAATTTTTTTTTATAGTAATACCTATTATGATT
Zeale OTU_63	GGCTTGAGCTGGAATAATTGGTACTTCTTTAAGAATTCTTATTCGAGCTGAATTGGGGCACCCCGGAGCTTTAATTGGTGACGATCAAATTTATAATGTAATTGTAACTGCTCATGCATTTATTATAATTTTTTTTATTAGTAATGCAATTATAATT
Zeale OTU_64	AGCTTGGGCAGGAATAGTTGGAACTTCATTAAGAATTTTAATTCGAGCAGAACTTGGACATCCAGGAGCCCTAATTGGAGACGATCAAATTTATAATGTTATCGTTACAGCTCATGCATTTATTATAATTTTCTTTATAGTAATACCTATCATAATT
Zeale OTU_65	TGTTTGAGCTGGTATAGTTGGAACATCTTTAAGTTTATTAATTCGAGCAGAATTAGGAAATCCAGGATCTTTAATTGGAGATGATCAAATTTATAATACTATTGTTACAGCTCATGCTTTTATTATAATTTTTTTTATAGTTATACCTATCATAATT
Zeale OTU_66	AGCTTGGGCAGGAATAGTGGGAACTTCATTAAGAATTTTAATTCGAGCAGAACTTGGACACCCAGGAGCATTAATTGGAGAAGATCAAATTTATAATGTTATTGTCACAGCTCATGCATTCATTATAATTTTCTTTATAGTAATACCTATTATAATT
Zeale OTU_67	AATTTGAGCTGGTATAGTTGGAACTTCATTAAGATTATTAATCCGAGCAGAATTAGGAACTCCTGGATCTTTAATTGGGGATGATCAAATTTATAACACTATTGTAACAGCACATGCTTTTATTATAATTTTTTTTATAGTTATACCTATTATAATT
Zeale OTU_69	GGCTTGAGCTGGAATAGTTGGAACTTCTTTAAGTTTACTAATTCGAGCAGAATTAAGTCAACCAGGTGTATTTATTGGAAATGATCAAATTTATAATGTTATTGTAACTGCTCATGCTTTTATTATAATTTTTTTTTATAGTAATACCAATCATAATT
Zeale OTU_70	GGCTTGGGCAGGAATAGTTGGAACTTCATTAAGAATTTTAATTCGAGCAGAACTTGGACATCCGGGGGCATTAATTGGAGATGATCAAATTTATAATGTCATTGTCACAGCTCATGCATTCATTATAATTTTCTTTATAGTAATACCTATTATAATT
Zeale OTU_71	TATCTGAGCGGGTATGGTTGGATCCAGATTAAGTATCCTAATTCGCTTAGAATTAAGTCAACCCGGGTTATTCCTAGAAGATGTTCAAACCTATAATGTCATTGTAACTGCCCATGCATTTATTATAATTTTCTTTATAATTATACCAATCATAATT
Zeale OTU_72	TATCTGAGCTGGTATGGTTGGATCCAGCTTAAGTATCCTAATTCGTTTAGAATTAAGTCAACCCGGATTATTCCTAGAAGATGACCAAACCTATAATGTCATTGTAACTGCCCATGCATTTATCATAATTTTCTTTATAATTATACCAATCATAATT
Zeale OTU_73	AGCTTGGGCAGGAATAGTTGGAACTTCATTAAGAATTTTAATTCGAGCAGAACTTGGACACCCAGGAGCATTAATTGGAGAAGATCAAATTTTTAATGTTATTGTCATAGCTCATGCATTATCATAATTTTTCTTTATAGTAATACCTATCATAATT
Zeale OTU_74	AATCTGAAGAGGAATAGTTGGAACATCTTTAAGTTTATTAATTCGAGCTGAATTAGGAAATCCAGGATCATTAATTGGGGATGATCAAATTTATAACACAATTGTTACAGCTCATGCATTTATTATAATTTTTTTTTATAGTTATACCTATTATAATT
Zeale OTU_75	GGCTTGGGCAGGAATAGTTGGAACTTCATTAAGAATTTTAATTCGAGCAGAACTTGGACACCCAGGTGCATTAATTGGTGATGATCAAATCTATAATGTCATTGTCACAGCTCATGCATTCATTATAATTTTTTTTTATAGTAATACCTATTATAATT
Zeale OTU_76	ATTTGAGCTGGTATAGTTGGAACTTCTTTAAGATTATTAATTCGAGCTGAATTAGGTAATCCTGGATCTTTAATTGGTGATGATCAAATTTATAATACTATTGTTACCGCTCATGCTTTTATTATAATTTTCTTTATAGTAATACCTATTATAATT
Zeale OTU_77	AATTTGAGCAGGAATAATTGGAACATCTTTAAGACTTTTAATTCGAGCTGAATTAGGAAATCCTGGATCTTTAATTGGTGATGATCAAATTTATAATACTATTGTAACAGCTCACGCTTTTATTATAATTTTTTTTATGGTAATACCAATTATAATT
Zeale OTU_78	AATTTGGGCAGGAATAGTAGGAACTTCACTAAGACTTCTAATCCGAGCAGAATTGGGTACTCCGGGATCATTGATTGGAGATGATCAAATTTATAACACTATTGTAACAGCTCATGCTTTTATTATAATTTTTTTTATAGTTATACCTATTATAATT
Zeale OTU_79	AATTTGAGCAGGAATAGTAGGAACTTCATTAAGACTATTAATTCGAGCTGAATTAGGAAACCCTGGATCTTTAATTGGTGATGATCAAATTTATAATACTATTGTCACAGCTCATGCTTTTTATTATAATTTTTTTTATAGTAATGCCTATTATAATT
Zeale OTU_81	AATCTGAGCAGGAATAATCGGAACTTCTTTAAGACTTCTAATTCGAGCCGAATTAGGAAACCCCGGGTCTTTAATTGGTGATGATCAAATTTATAATACTATTGTAACTGCTCATGCTTTTATTATAATTTTTTTTATAGTTATACCTATTATAATT
Zeale OTU_83	AATTTGAGCAGGAATAGTTGGAACATCTTTAAGTTTACTAATTCGAGCAGAATTAGGGAACCCCGGATCACTAATTGGAGACGATCAAATTTATAATACTATTGTAACAGCTCATGCTTTTATTATAATTTTCTTTATAGTAATACCTATTATAATT
Zeale OTU_84	CTTTGGAGCTGGAATAATTGGTACTTCTTTAAGAATTCTTATTCGAGCTGAATTGGGGCACCCCGGAGCTTTAATTGGTGACGATCAAATTTATAATGTAATTGTAACTGCTCATGCATTTATTATAATTTTTTTTATAGTAATGCCAATTATAATT
Zeale OTU_86	AATTTGAGCAGGTATAGTAGGAACTTCTTTAAGTTTACTCATTCGAGCTGAATTAGGTAACCCCGGATCATTAATTGGTGATGATCAAATTTATAATACTATTGTCACAGCTCATGCTTTTATTATAATTTTTTTTATAGTTATACCTATTATAATT
Zeale OTU_87	AATTTGAGCAGGAATAGTAGGAACATCTTTAAGATTATTAATTCGTGCTGAATTAGGAAACCCAGGATCATTAATTGGAGATGATCAAATTTATAATACTATTGTTACAGCCCATGCATTTATTATAATTTTTTTTATAGTTATACCTATTATAATT
Zeale OTU_88	AATTTGAGCAGGAATAGTAGGAACATCTTTAAGTTTATTAATTCGAGCTGAATTAGGAAATCCAGGTTCATTAATTGGAGATGATCAAATTTATAATACTATTGTAACAGCCCATGCATTTATTATAATTTTTTTTATAGTTATACCTATTATAATT
Zeale OTU_89	AATTTGATCTGGATTAGTAGGTACAAGATTAAGTTTATTGATTCGAGCTGAATTAGGTCAACCAGGTTCTTTAATTGGTGATGATCAAATTTATAATGTAATTGTTACAGCACATGCTTTTATTATAATTTTCTTTATAGTAATACCTATTGTAATT
Zeale OTU_90	AATTTGAGCTGGAATAGTAGGAACTTCACTAAGTTTATTAATTCGAGCTGAATTAGGAAACCCCGGGTCTTTAATTGGAGATGATCAAATTTATAACACAATTGTTACAGCACATGCTTTTATTATAATTTTTTTTATAGTAATACCTATTATAATT
Zeale OTU_91	AATTTGAGCTGGCATAGTAGGAACTTCTTTGAGTATATTAATTCGAGCTGAATTAGGAAATCCCGGATCATTAATTGGTGATGATCAAATTTATAATACTATTGTAACTGCACATGCCTTTATTATAATTTTTTTTATAGTGATGCCCATTATAATT
Zeale OTU_92	AATTTGAGCTGGTATAATTGGTACCTCTTTAAGATTATTAATTCGAGCTGAATTAGGAAACCCCGGATCTTTAATTGGAGATGATCAAATTTATAATACTATTGTAACTGCTCATGCTTTTATTATAATTTTTTTTATAGTTATGCCTATTATAATT
Zeale OTU_93	AATTTGAGCAGGTATAGTAGGAACATCTTTAAGATTATTAATTCGTGCTGAATTAGGAAATCCTGGATCATTAATTGGTGATGATCAAATCTATAATACTATTGTAACAGCTCATGCTTTCATTATAATTTTTTTTATAGTTATACCTATTATAATT
Zeale OTU_94	TATTTGAGCTGGTATAGTTGGAACCTCTTTAAGATTACTAATTCGAGCTGAATTAGGAACCCCAGGATCTTTAATTGGAGATGATCAAATTTATAATACTATTGTAACAGCACATGCTTTTATTATAATTTTTTTTCATAGTTATACCTATTATAATC
Zeale OTU_95	AATTTGAGCCGGAATAGTAGGAACTTCTTTAAGATTATTAATTCGAGCTGAATTAGGAAATCCAGGATCTTTAATTGGTGATGACCAAATTTATAATACAATTGTTACAGCTCATGCTTTTATTATAATTTTCTTTATAGTAATACCTATTATAATT
Zeale OTU_96	AATTTGAGCAGGTATAGTGGGAACTTCTTTAAGTTTAATAATTCGGGCTGAATTAGGTAATCCTGGATCATTAATTGGCGACGATCAAATTTATAATACTATTGTCACAGCTCATGCTTTTATTATAATTTTTTTTTATAGTTATACCAATTATAATT
Zeale OTU_97	AATTTGAGCGGGAATAGTAGGAACTTCATTAAGATTATTAATTCGAGCAGAATTAGGAAATCCCGGATCTTTAATTGGGGATGATCAAATTTATAATACTATTGTAACAGCTCATGCTTTTATTATAATTTTTTTTTATAGTAATACCAATTATAATT
Zeale OTU_100	TATTTGAGCTGGAATAGTAGGAACTTCTTTAAGATTATTAATTCGAGCTGAACTAGGAAACCCAGGATCTTTAATTGGAGATGATCAAATTTATAATACAATTGTTACAGCACATGCTTTTATTATAATTTTTTTTTATAGTAATACCTATTATAATT
Zeale OTU_101	AATTTGAGCAGGTATAGTGGGAACTTCTTTAAGATTAATAATTCGAGCTGAATTAGGAAATCCCGGTTCATTAATTGGAGATGATCAAATTTATAATACTATTGTAACAGCTCATGCTTTTATTATAATTTTTTTTATGGTAATACCAATTATAATT
Zeale OTU_103	TATTTGAGCTGGAATAGTAGGAACTTCTTTAAGATTATTAATTCGAGCTGAATTAGGAAATCCTGGATCTTTAATCGGAGATGATCAAATTTATAATACTATTGTTACAGCACATGCTTTTATTATAATTTTTTTTTATAGTTATACCTATTATAATT
Zeale OTU_105	ATTTGAGCAGGAATAGTAGGAACATCATTAAGATTATTAATCCGAGCAGAATTAGGAAACCCTGGATCTTTAATTGGTGATGATCAAATTTATAATACTATTGTAACAGCTCATGCTTTCATTATAATTTTTTTTATGGTAATACCTATTATAATT
Zeale OTU_106	AGCTTGAGCAGGAATAGTAGGAACTTCCTTAAGAATTCTTATTCGAGCAGAATTAGGTCATCCTGGAGCATTAATTGGAGATGATCAAATTTATAATGTAATTGTTACAGCTCATGCTTTTATTATAATTTTTTTTTATAGTATGCCAATTATAATT
Zeale OTU_109	TATTTGAGCAGGAATAGTTGGTACTTCATTAAGATTACTAATTCGAGCAGAATTAGGAACCCCCGGATCTTTAATTGGAGATGATCAAATTTATAATACTATTGTAACAGCTCATGCCTTTATTATAATTTTTTTTATAGTAATACCTATTATAATT
Zeale OTU_111	AATTTGAGCAAGAATAGTAGGAACTTCATTAAGATTATTAATTCGAGCTGAATTAGGTACCCCTGGATCTTTAATTGGAGATGATCAAATTTATAATACTATTGTAACAGCTCATGCTTTTATTATTAATTTTTTTTATAGTAATACCTATTATAATT
Zeale OTU_112	AATTTGAGCAGGAATAGTAGGAACTTCTCTAAGATTATTAATTCGTGCAGAATTAGGTACTCCTGGATCATTAATTGGAGATGATCAAATTTATAATACTATTGTTACAGCTCATGCCTTCATTATAATTTTTTTTATAGTTATACCTATTATAATT
Zeale OTU_113	AGCTTGAGCAGGAATAGTAGGAACTTCCTTAAGAATTCTTATTCGAGCAGAATTAGGTCATCCTGGAGCATTAATTGGAGATGATCAAATTTATAATGTAATTGTTACAGCTCATGCTTTTATTATAATTTTTTTTATTAGTAATGCAATTATAATT
Zeale OTU_115	GGCTTGAGCTGGAATAATTGGTACTTCTTTAAGAATTCTTATTCGAGCTGAATTGGGGCACCCCGGAGCTTTAATTGGTGACGATCAAATTTATAATGTAATTGTAACTGCTCATGCATTTTATTATAATTTTTTTTATAGTAATGCAATTTATAATT
Zeale OTU_117	TATTTGAGCTGGAATAGTAGGAACATCATTAAGATTATTAATTCGAATAGAATTAGGAAATCCCGGATCTTTAATTGGTGATGATCAAATTTATAATGTAATTGTAACAGCTCATGCTTTTTATTATAATTTTTTTATAGTAATACCTATTATAATT
Zeale OTU_119	AATTTGAGCAGGTATAGTAGGAACCTCTTTAAGATTACTAATTCGAGCTGAATTAGGAACCCCGGGTCTTAATTGGTGGATGATCAAATTTATAATACTATTGTTACAGCTCATGCTTTTATTATAATTTTTTTTATAGTTATACCTATTATAATT
Zeale OTU_123	AATTTGAGCAGGTATAATTGGAACCTCATTAAGATTACTAATTCGAGCTGAATTAGGTACCCCTGGATCTTTAATTGGAGATGACCAAATTTACAATACTATTGTTACAGCTCACGCATTCATTATAATTTTTTTTATAGTAATACCTATTATAATT
Zeale OTU_124	AATTTGAGCAGGAATAGTTGGAACTTCATTAAGATTACTAATTCGAGCTGAATTAGGAACCCCTGGATCTTTAATTGGAGATGATCAAATTTATAATACTATTGTTACAGCTCATGCTTTTATTATAATTTTTTTTATAGTAATACCTATTATAATT
Zeale OTU_127	TATTTGAGCTGGAATAGTGGGAACTTCTTTAAGATTATTAATTCGAGCTGAATTAGGTAACCCAGGGTCTTTAATTGGAGACGATCAAATTTATAATACTATTGTAACAGCACATGCTTTTATTATAATTTTTTTTTATAGTTATACCTATTATAATT
Zeale OTU_128	TATTTGAGCAGGAATAGTAGGAACTTCTTTAAGTTTATTAATTCGAGCTGAATTAGGAAATCCAGGATCTTTAATTGGAGATGATCAAATTTACAATACTATTGTTACAGCACATGCTTTTATTATAATTTTTTTTTATAGTAATACCTATTATAATT
Zeale OTU_129	AATTTGAGCTGGAATAGTTGGAACTTCTTTAAGTCTTTTAATTCGAGCAGAATTAGGTAATCCAGGATCTTTAATTGGAGATGATCAAATTTATAATACTATTGTAACTGCTCATGCTTTTATTATAATTTTTTTTTATGGTTATGCCCATTATAATT
Zeale OTU_130	TATTTGAGCAGGAATAGTTGGAACTTCTTTAAGACTATTAATTCGAGCAGAATTGGGTAACCCAGGATCATTAATTGGGGATGATCAAATCTACAATACTATTGTAACTGCTCATGCTTTTATTATAATTTTTTTTATAGTTATACCCATTATAATT
Zeale OTU_133	AATTTGAGCTGGAATAGTAGGGACTTCTTTAAGTTTATTAATTCGAGCTGAATTAGGAAACCCAGGTTCTTTAATTGGGGATGACCAAATTTATAATACTATTGTAACAGCTCATGCTTTTATTATAATTTTTTTTTATAGTTATACCAATTATAATT
Zeale OTU_134	AATTTGAGCAGGAATAGTAGGAACTTCTTTAAGATTATTAATTCGAGCTGAATTAGGTAATCCTGGATCTTTAATTGGTGATGATCAAATTTATAATACTATTGTTACAGCTCATGCTTTTATTATAATTTTTTTTATAGTTATACCTATTATAATT
Zeale OTU_135	AGCTTGATCAGGAATAGTTGGAACTTCTCTAAGAATTTTAATTCGAGCTGAACTTGGCCATCCTGGTGCTTTAATTGGAGATGATCAAATTTATAACGTAATTGTAACTGCTCATGCTTTTATTATGATTTTTTTATAGTTATACCTATTATGATT
Zeale OTU_136	GGCTTGAGCTGGAATAATTGGTACTTCTTTAAGAATTCTTATTCGAGTCTAATTGGGGCACCCCGGAGCTTTAATTGGTGACGATCAAATTTATAATGTAATTGTAACTGCTCATGCATTTATTATAATTTTTTTTATAGTAATGCCAATTATAATT
Zeale OTU_137	TATTTGATCTGGAATAGTTGGGACATCTTTAAGATTACTAATTCGGGCTGAATTAGGTAACCCAGGATCTTTAATTGGAGATGATCAAATTTATAATACTATTGTTACAGCTCATGCTTTTATTATAATTTTTTTCATAGTTATACCTATTATAATT
Zeale OTU_138	AATTTGAGCAGGAATAGTAGGAACTTCACTAAGTTTATTAATTCGAGCAGAATTAGGAACTCCAGGATCTTTAATTGGAGATGATCAAATTTATAATACTATTGTTACTGCCCATGCCTTTATTATAATTTTTTTTATAGTTATACCAATTATAATT
Zeale OTU_139	AATTTGAGCTGGAATAGTTGGAACCTCTTTAAGTTTATTAATTCGAGCTGAATTAGGTAACCCAGGTTCTTTAATTGGAGATGATCAAATTTACAATACTATTGTAACTGCTCATGCTTTTATTATAATTTTTTTTTATAGTTATACCTATTATAATT
Zeale OTU_141	AATTTGAGCTGGAATAGTAGGTACTTCTTTAAGTTTATTAATTCGTGCTGAATTAGGAAATCCTGGATCATTAATTGGAGATGATCAAATTTATAATACTATTGTTACAGCTCATGCTTTTATTATAATTTTTTTTTATAGTTATACCTATTATAATT
Zeale OTU_145	AATTTGAGCCGGCTTACTAGGAACATCTCTAAGATTATTAATTCGAGCTGAATTAGGTAATCCGGGATCATTAATTGGAGATGACCAAATTTATAATACTATTGTGACAGCTCATGCTTTTATTATAATTTTTTTTCATGGTAATACCTATTATAATT
Zeale OTU_148	AATTTGAGCAGGAATAGTAGGAACTTCATTAAGACTATTAATTCGAGCTGAATTAGGTAATCCTGGATTTTTAATTGGAGATGATCAAATTTATAATACTATTGTTACAGCTCATGCTTTTATTATAATTTTTTTTTATAGTAATGCCTATTATAATT
Zeale OTU_150	TGTTTGAGCTGGAATAATTGGTACTTCTTTAAGATTATTAATTCGAGCAGAATTAGGAAATCCTGGCTCACTAATCGGAGACGACCAAATTTATAACACTATCGTGACTGCTCATGCCTTTATTATAATTTTTTTTTATAGTTATACCTATTATAATT
Zeale OTU_152	AATTTGAGCAGGTATAGTAGGAACCTCTTTAAGATTACTAATTCGAGCTGAATTAGGAAACCCCGGTCGTTAATTTAGTGATGATCAAATTTATAATACTATTGTTACAGCTCATGCTTTTATTATAATTTTTTTTATAGTTATACCTATTATAATT
Zeale OTU_153	TATTTGAGCAGGAATAATTGGAACATCTTTAAGTTTATTAATTCGAGCTGAATTAGGTAACCCTGGCTCTTTAATTGGAGATGATCAAATTTATAATACCATTGTTACAGCTCATGCCTTCATTATAATTTTTTTTATAGTTATACCAATTATAATT
Zeale OTU_155	AATTTGAGCAGGTATAGTAGGAACCTCTTTAAGATTATTAATCCGAGCAGAATTAGGAAACCCTGGATCTTTAATTGGTGATGATCAAATTTATAATACTATTGTAACAGCTCATGCTTTCATTATAATTTTTTTTTATAGTTATACCTATTATAATT
Zeale OTU_156	GATTTGATCCGGAATAGTAGGTACATCTTTAAGACTTTTAATTCGAGCTGAATTAGGTACTCCAGGATCTTTAATTGGTGATGATCAAATTTATAATACTATTGTAACTGGTCATGCTTTTATTATAATTTTTTTTATAGTTATACCTATTATAATT
Zeale OTU_157	AATTTGAGCAGGAATAGTAGGAACTCATTAAGTACTATTAATTCGAGCTGAATTAGGAAACCCTGGATCTTTAATTGGTGATGATCAAATTTATAATACTATTGTCACAGCTCATGCTTTTATTATAATTTTTTTTATAGTAATGCCTATTATAATT
Zeale OTU_158	TGCTTGATCAAGAATAATTGGAACATCTTTAAGTATATTAATTCGAATAGAATTAGGTCATACAGGTTCATTAATTGGAAATGACCAAATTTATAATGTAATTGTTACAGCTCATGCATTTGTTATAATTTTTTTTATAGTAATGCCTATTATAATT
Zeale OTU_165	AATTTGAGCAGGAATAGTAGGAACTTCATTAAGACTATTAATTCGAGCTGAATTAGGAAATCCCGGTTCTTTAATTGGAGATGATCAAATTTATAATACTATTGTCACAGCTCATGCTTTTATTATAATTTTTTTTTATAGTAATGCCTATTATAATT
Zeale OTU_166	AATTTGAGCCGGCATAGTAGGAACTTCTTTAAGTATATTAATTCGAGCTGAATTAGGAAATCCCGGATCATTAATTGGTGATGATCAAATTTATAATACTATTGTAACTGCACATGCCTTTATTATAATTTTTTTTATAGTAATACCTATTATAATT
Zeale OTU_170	GGCTTGAGCTAGAATAGTAGGTACATCCCTAAGAATATTAATTCGTGCTGAACTAGGACATCCCGGTGCTCTTATTGGAGACGACCAAATTTATAATGTAATTGTTACTGCTCATGCCTTCGTAATAATTTTCTTTATAGTTATACCTATTATAATT
Zeale OTU_171	AATTTGAGCCGGCATAGTAGGAACATCTTTAAGATTACTAATTCGAGCAGAATTAGGAAACCCAGGATCTCTAATTGGAGATGATCAAATTTATAATACTATTGTAACTGCTCATGCCTTTATTATAATTTTTTTTATAGTAATACCAATTATAATT
Zeale OTU_173	GGCTTGGGCAGGAATAGTAGGAACTTCATTAAGAATTTTAATTCGAGCAGAACTTGGTCATCCCGGGGCATTAATTGGGGATGATCAAATTTATAATGTAATTGTTACAGCTCACGCATTTATTATAATTTTTTTTTATAGTAATGCCTATTATAATT
Zeale OTU_174	AATTTGATCAGGTTTAGTAGGAACTAGATTAAGTTTATTAATTCGAGCTGAATTAGGTCAACCAGGTTCATTAATTGGAGATGACCAAATTTACAATGTAATTGTAACTGCACACGCCTTTGTAAAATTTTTTTTTATAGTGTCCGTTAGAATCCGACTGCCCATAGAGAGGCTGAGACTGCCAAGGCACACAGGGGATAGG
Zeale OTU_175	AATCTGAGCAGGATTAGTAGGAACTTCTTTAAGTTTATTAATTCGGGCAGAACTAAGACAACCAGGAGCATTAATTGGAGATGACCAAATTTATAATGTTATCGTAACTGCTCATGCTTTTGTAATAATTTTTTTTATAGTGATACCTATTATAATTGGAGGATTTGGTAATTGATTAGTTATATCGATCG
Zeale OTU_177	AATTTGAGCAGGAATAATTGGAACATCTTTAAGTTTATTAATTCGAGCTGAATTAGGTAATCCTGGATCTTTAATTGGAGATGATCAAATTTATAACACTATTGTTACAGCTCATGCTTTTATTATAATTTTTTTTATAGTTATACCAATTATAATT
Zeale OTU_181	AATATGAGCTGGAATATTAGGGACATCTTTAAGATGAATTATCCGAATCGAATTAGGTATACCTGGATCATTTATCGGAGATGATCAAACATATAATGTAGTAGTAACTGCCCATGCATTTATTATAATTTTCTTCATAGTTATACCTATTATAATT
Zeale OTU_186	AATTTGAGCTGGTATAATTGGCACTTCTTTAAGATTATTAATTCGAGCTGAATTAGGAACCCCCGGATCTTTAATTGGAGATGATCAAATTTATAATACCATTGTTACAGCTCATGCTTTCATTATAATTTTTTTTTATAGTTATACCAATTATAATT
Zeale OTU_189	TGCATGAGCCGGAATAGTTGGAACTTCTCTAAGAATTTTAATTCGAGCAGAACTAGGGCATCCGGGAGCATTAATTGGAGATGATCAAATTTATAATGTTATTGTTACTGCACATGCATTTGTAATAATTTTTTTCATAGTAATACCTATTATAATT
Zeale OTU_190	AATTTGAGCAGGAATAGTAGGAACTTCTTTAAGTTTATTAATTCGAGCTGAATTAGGAAACCCAGGATCTTTAATTGGTGATGATCAAATTTATAATACTATTGTTACAGCCCATGCTTTTATTATAATTTTTTTTATAGTAATACCTATTATAATT
Zeale OTU_191	TATTTGAGCAGGAATAATTGGAACATCTTTAAGATTATTAATTCGAGCAGAATTAGGTAACCCAGGATCTTTAATTGGTGATGATCAAATTTATAATACAATTGTGACTGCCCATGCTTTATTATAATTTTTTTTTATAGTTATACCTATTATAATT
Zeale OTU_192	AATTTGAGCAGGAATAGTAGGTACTTCATTAAGATTATTAATTCGTGCAGAATTAGGAGCTCCAGGATCATTAATTGGAGATGATCAAATTTATAATACTATTGTTACAGCTCATGCCTTTATTATAATTTTCTTTATAGTTATACCTATTATAATT
Zeale OTU_193	AATTTGAGCAGGAATAATTGGAACTTCTCTAAGTTTATTAATTCGAGCAGAATTAGGAAATCCTGGGTCTTTAAATTGGAGATGATCAAATTTATAACACTATTGTTACAGCTCATGCATTTATTATAATTTTCTTTATAGTAATACCAATTATAATT
Zeale OTU_194	CATTTGAGCTGGTATGGTAGGAACTTCTTTAAGATTACTAATTCGAGCTGAATTAGGAACCCCCGGATCTTTAATTGGTGACGATCAAATTTATAATACTATTGTTACAGCTCATGCTTTTATCATAATTTTTTTATGGTTATACCTATTATAATT
Zeale OTU_198	AATTTGAGCAGGAATAGTAGGTACCTCTTTAAGACTTTTAATTCGAGCTGAATTAGGAAGTCCGGGATCGTTAATTGGGGATGATCAAATCTATAATACAATTGTAACAGCTCATGCATTTATTATAATTTTTTTATAGTAATACAATTATTAATTA
Zeale OTU_200	TATTTGAGCTGGAATAGTGGGAACTTCTTTAAGATTATTAATTCGAGCTGAATTAGGTAACCCAGGATCACTAATTGGAGACGATCAAATTTATAATACTATTGTAACTGCCCATGCTTTATTATAATTTTTTTTTATGGTAATACCTATTATAATT
Zeale OTU_201	GATTTGATCAGGATTAGTAGGTACTAGATTAAGTTTATTAATTCGAGCTGAATTAGGTCAACCAGGTTCATTAATTGGTGATGATCAAATTTACAATGTAATTGTTACAGCCCATGCTTTTATTATAATTTTTTTTTATGGTTATACCAATTGTTATT
Zeale OTU_203	AATTTGAGCTGGGATAATTGGAACTTCTTTAAGCTTATTAATTCGAGCTGAATTAGGTAATCCAGGATCATTAATTGGTGACGATCAAATTTATAATACTATTGTAACAGCCCATGCATTTATTATAATTTTTTTTTATAGTTATACCTATTATAATT
Zeale OTU_204	AATTTGAGCAGGAATAGTAGGAACCTCTTTAAGTTTACTTATTCGAGCTGAATTAGGAAATCCTGGATCTTTAATTGGAGATGATCAAATTTATAATACTATTGTTACAGCTCATGCTTTTATTATTAATTTTTTTTATGGTTATACCTATTATAATT
Zeale OTU_207	AGCATGATCTGGTATAGTAGGTACTTCCTTAAGTATTCTAATTCGAGCTGAATTAGGACATCCTGGAGCCTTAATTGGAGATGACCAAATTTATAATGTTATTGTTACTGCTCATGCATTTATTATAATTTTTTTTTATAGTTATACCAATTATAATT
Zeale OTU_208	GGCTTGAGCTGGAATAATTGGTACTTCTTTAAGAATTCTTATTCGAGCTGAATTGGGGCACCCCGGAGCTTTAATTGGTGACGATCAAATTTATAATGTAATTGTAACTGCTCATGCTTTTATCATAATTTTTTTTTATAGTTATACCAATTATAATT
Zeale OTU_209	GGCTTGATCAGGAATAGTGGGAACTTCTTTAAGTATATTAATTCGAGCTGAATTAGGTCATCCTGGAGCATTAATTGGAGATGATCAAATTTATAATGTTATTGTTACTGCTCATGCTTTATCATAATTTTTTTTTATAGTTATACCAATTATAATT
Zeale OTU_211	GGCTTGGGGCAGGAATAGTTGGAACTTCATTAAGAATTTTAATTCGAGCAGAACTTGGACACCCAGGTGCATTAATTGGTGATGATCAAATTTATAATGTCATTGTCACAGCTCATGCATTCATTATAATTTTTTTTATAGTAATACCTATTATAATT
Zeale OTU_212	AATTTGAGCTGGAATAGTAGGAACTTCATTAAGATTATTAATTCGAGCTGAATTAGGAAATCCAGGATCTTTAATTGGAGATGATCAAATTTATAACACAATTGTGACAGCACATGCTTTTATTATAATTTTCTTTATAGTAATACCTATTATAATT
Zeale OTU_214	GGTTTGAGCAGGAATAGTGGGAACATCATTAAGTTTATTAATTCGAGCAGAATTAGGAACACCAGGATCTTTAATTGGTGATGATCAAATTTATAACACTATTGTAACAGCCCATGCATTTATTATAATTTTTTTTTATGGTTATACCTATTATAATT
Zeale OTU_215	AGCTTGAGCAGGAATAGTAGGAACTTCCTTAAGAATTCTTATTCGAGCAGAATTAGGTCATCCTGGAGCATTAATTGGAGATGATCAAATTTATAATGTAATTGTTACAGCTCATGCTTTTATTATAATTTTCTTTATAGTTATACCAATTGTTATT
Zeale OTU_217	TATTTGAGCTGGAATAGTAGGAACATCATTAAGATTATTAATTCGAATAGAATTAGGAAATCCCGGATCTTTAATTGGTGATGATCAAATTTATAATGTAATTGTAACAGCTCATGCTTTATTATAATTTTTTTTTATAGTAATACCTATTATAATT
Zeale OTU_218	AATTTGAGCAGGTATAGTAGGAACTTCTTTAAGTTTACTCATTCGAGCTGAATTAGGTAACCCCGGATCATTAATTGGTGATGATCAAATTTATAATACTATTGTCACAGCTCATGCTTTTATTATAATTTTTTTTTATAGTATACCTATTATAATT
Zeale OTU_226	AATTTGAGCAGGTATAGTGGGAACTTCTTTAAGATTAATAATTCGAGCTGAATTAGGAAATCCTGGTTCTTTAATTGGAGATGATCAAATTTATAATACTATTGTTACAGCACATGCTTTTATTATAATTTTTTTTATAGTTATACCTATTATAATT
Zeale OTU_227	AATTTGAGCTGGAATAGTAGGTACATCATTAAGATTATTAATTCGAGCAGAATTAGGTAACCCAGGGTCTTTAATTGGTGATGATCAAATTTATAATACCATTGTAACTGTTCATGCTTTTATTATAATTTTTTTTATAGTTATACCAATCATAATT
Zeale OTU_228	AGCTTGAGCAGGAATAGTAGGAACTTCCTTAAGAATTCTTATTCGAGCAGAATTAGGTCATCCTGGAGCATTAATTGGAGATGATCAAATTTATAATGTAATTGTTACAGCTCATGCTTTTTATTATAATTTTTTTATAGTAATGCCAATTTATAATT
Zeale OTU_232	GGCTTGAGCTGGAATAATTGGTACTTCTTTAAGAATTCTTATTCGAGCTGAATTGGGGCACCCCGGAGCTTTAATTGGTGACGATCAAATTTATAATGTAATTGTAACTGCTCATGCATTTATTATAATTTTTTTATAGTAATTGCCAATTTATAATT
Zeale OTU_235	GGCTTGAGCTGGAATAGTAGGGACTTCTTTAAGCATTTTAATTCGAGCTGAATTAGGGCACCCCGGAGCCTTAATTGGAGATGATCAAATTTATAATGTAATTGTTACTGCTCATGCTTTTATTATAATTTTTTTTATAGTAATACCTATTATAATT
Zeale OTU_237	GGCTTGAGCTGGAATAATTGGTACTTCTTTAGAGATTCTTATTCGAGCTGAATTGGGGCACCCCGGAGCTTTAATTGGTGACGATCAAATTTATAATGTAATTGTAACTGCTCATGCATTTATTATAATTTTTTTTTATAGTAATGCCAATTATAATT
Zeale OTU_242	AATTTGAGCAGGTATGGTAGGAACTTCCCTTAGATTATTAATTCGAGCAGAATTAGGAAATCCTGGATCATTAATTGGAGATGATCAAATCTATAATACTATTGTAACTGCTCATGCTTTTATTATAATTTTTTTTTATAGTTATACCTATTATAATC
Zeale OTU_243	AATTTGAGCTGGAATAGTAGGAACTTCTTTAAGATTATTAATTCGAGCTGAATTAGGAAATCCTGGTTCTTTAATTGGAGATGATCAAATTTATAATACTATTGTTACAGCACATGCTTTTATTATAATTTTTTTATGGTTATACCTATTATAATT
Zeale OTU_244	GGCTTGAGCTGGAATAGTTGGAACTTCTTTAAGTTTACTAATTCGAGCAGAATTAAGTCAACCAGGTGTATTTATTGGAAATGATCAAATTTATAATGTTATTGTAACTGCTCATGCTTTTATTATAATTTTCTTTATAGTAATGCCTATTATAATT
Zeale OTU_249	TATTTGAGCAGGAATAGTTGGAACTTCTTTAAGATTATTAATTCGGGCTGAATTAGGTAATCCTGGATCTTTAATTGGGGATGATCAAATTTATAATACCATTGTTACAGCTCATGCTTTTATTATAATTTTTTTTTATAGTAATACCTATTATAATT
Zeale OTU_250	AATTTGAGCAGGAATATTAGGAACTTCATTGAGAATTATTATTCGTGCTGAATTAGGTAATCCAGGTTCATTAATTGGAAATGATCAAATTTACAATTCAATTGTTACAGCTCATGCTTTCATTATAATTTTTTTTATGGTAATACCAATTATAATT
Zeale OTU_251	AATTTGAGCAGGAATAGTAGGAACTTCTTTAAGATTACTAATTCGAGCAGAATTAGGTAACCCCGGCTCATTAATTGGAGATGACCAAATTTATAATACTATTGTTACAGCTCATGCCTTTATTATAATTTTTTTTATAGTAATACCAATCATAATT
Zeale OTU_253	TGCATGAGCAGGAATAGTAGGAACTTCATTAAGTATTATTGTACGAGCAGAATTAGGTCACCCAGGTGCTTTAATTGGGGATGATCAAATTTATAATGTAGTAGTTACAGCACATGCTTTTATTATAATTTTTTTTTATAGTAATACCTATTATAATT
Zeale OTU_259	AATTTGAGCAGGAATAGTAGGAACTTCATTAAGACTATTAATTCGAGCTGAATTAGGAACCCTGGATCTTTAATTGGTGATGATCAAATTTATAATACTATTGTCACAGCTCATTGCTTTTATTATTAATTTTTTTTATAGTAATGCCTATTATAATT
Zeale OTU_260	GATTTGAGCAGGTATGGTAGGAACTTCCTTAAGATTGTTAATTCGAGCTGAATTAGGAAACCCTGGATCTTTAATTGGAGATGATCAAATTTATAATACTATTGTTACAGCTCATGCTTTCATTATAATTTTTTTTATAGTTATACCCATTATAATT
Zeale OTU_263	AATTTGAGCTGGTATAGTAGGAACTTCTTTAAGTCTATTAATTCGGGCTGAATTAGGAAACCCCGGATCATTAATTGGAGATGATCAAATTTATAACACTATTGTAACCGCCCATGCTTTTATTATAATTTTTTTTTATAGTAATACCTATTATAATT
Zeale OTU_269	AATTTGAAGAGGAATAGTAGGTACTTCATTAAGATTATTAATTCGTGCAGAATTAGGAGCTCCAGGATCATTAATTGGAGATGATCAAATTTATAATACTATTGTTACAGCTCATGCTTTTATTATAATTTTTTTTATAGTTATACCAATTATAATT
Zeale OTU_274	AATTTGAGCAGGAATAGTAGGAACATCATTAAGTTTATTAATTCGAGCTGAATTAGGAAATCCAGGATCTTTAATCGGAGATGATCAAATTTATAATACTATTGTTACTGCACATGCTTTTATTATAATTTTTTTTTATAGTAATACCTATTATGATT
Zeale OTU_275	TGTTTGAGCTGGTATAGTTGGAACTTCTTTAAGATTGTTAATTCGAGCTGAATTAGGAAATCCAGGATCTTTGATTGGTGATGATCAAATCTATAACACAATCGTCACTGCTCATGCTTTTATTATAATTTTTTTATAGTTATGCCTATTATAATT
Zeale OTU_276	AATTTGAGCAGGAATAATTGGAACTTCTTTAAGTTTATTAATCCGAGCAGAATTAGGGAATCCAGGCTCTTTAATTGGTGATGATCAAATTTATAATACAATTGTTACAGCCCATGCTTTTATTATAATTTTTTTTTATAGTTATACCTATTATAATT
Zeale OTU_278	TGCATGAGCCGGAATAATTGGAACTTCTTTAAGAATTCTTATTCGAGCTGAATTAGGACATCCTGGAGCCTTAATTGGAGATGACCAAATTTATAATGTTATTGTTACTGCTCATGCATTTATTATAATTTTCTTCATAGTTATACCAATTATAATT
Zeale OTU_279	AATTTGATCTGGATTAGTAGGTACAAGTTTAAGTTTATTAATTCGAGCTGAATTAGGTCAACCAGGTTCATTAATTGGTGATGATCAAATTTACAATGTTATTGTTACTGCTCATGCTTTTATTATAATTTTTTTTTATAGTAATACCTATTGTAATT
Zeale OTU_282	AATTTGATCAAGAATAGTAGGTACTTCACTAAGAATTTTAATTCGAACTGAACTTAGTATTCCTGGATCATTAATTAATAATGATCAAATTTATAATTCTATTGTAACAGCTCATGCATTTATTATAATTTTTTTTTATAATTATACCAATTATAATT
Zeale OTU_284	AATTTGAGCAGGAATAGTAGGAACATCATTAAGATTATTAATCCGAGCAGAATTAGGAAACCCTGGATCTTTAATTGGTGATGATCAAATTTATAATACTATTGTAACAGCTCATGCTTCATTATAATTTTTTTTTATGGTAATACCTATTATAATT
Zeale OTU_288	TATTTGAGCAGGTATAATTGGAACTTCTTTAAGATTACTAATTCGAGCAGAATTAGGAACCCCCGGATCTTTAATTGGAGATGACCAAATTTATAACACTATTGTTACAGCTCATGCCTTTATTATTAATTTTTTTTATAGTTATACCAATTATAATT
